# Supplementary material for: Assessing COVID-19 lockdown effects on coastal water quality in a strongly impacted tourist destination using Sentinel-2 multispectral data
Source: PLoS One. 2025 Oct 30;20(10):e0334974. doi: 10.1371/journal.pone.0334974 (PMC12574896; doi:10.1371/journal.pone.0334974)
Supplement: S1 File — (ZIP) [file pone.0334974.s009.zip]

Archive with 4 entries (4 files):
- COVID_CDOM_2019_2022.xlsx
- COVID_CHLA_2019_2022.xlsx
- COVID_TSM_Case2.xlsx
- COVID_TSM_clear_2019_2022.xlsx
