# Supplementary material for: Assessing COVID-19 lockdown effects on coastal water quality in a strongly impacted tourist destination using Sentinel-2 multispectral data
Source: PLoS One. 2025 Oct 30;20(10):e0334974. doi: 10.1371/journal.pone.0334974 (PMC12574896; doi:10.1371/journal.pone.0334974)
Supplement: S1 File — (ZIP) [file pone.0334974.s009.zip › COVID_CDOM_2019_2022.xlsx]

## Sheet: Coordenadas
Estacion	Lat	Lon
L01	23.3096	-106.492
L02	23.3011	-106.492
L03	23.2949	-106.486
L04	23.2882	-106.479
L05	23.2792	-106.472
L06	23.2682	-106.468
L07	23.2589	-106.468
L08	23.2523	-106.46
L09	23.2436	-106.457
L10	23.238	-106.449
L11	23.2331	-106.44
L12	23.2271	-106.433
L13	23.2195	-106.425
L14	23.2109	-106.425
L15	23.2059	-106.431
L16	23.1967	-106.429
L17	23.1918	-106.43
L18	23.1883	-106.429
L19	23.1833	-106.428
L20	23.1807	-106.429
L21	23.1769	-106.431
L22	23.1846	-106.433
L23	23.1811	-106.434
L24	23.176	-106.423
L25	23.1791	-106.419
L26	23.1832	-106.417
L27	23.1876	-106.415
L28	23.1964	-106.411
L29	23.2054	-106.407
L30	23.2107	-106.403
L31	23.2118	-106.392
L32	23.2131	-106.385
L33	23.2101	-106.377
L34	23.1997	-106.374
L35	23.1912	-106.369
L36	23.1858	-106.357
L37	23.1773	-106.351
L38	23.1712	-106.336
L39	23.1549	-106.33
L40	23.1851	-106.41
L41	23.1822	-106.4
L42	23.1773	-106.391
L43	23.1642	-106.375
L44	23.1518	-106.359
L45	23.1389	-106.344
L46	23.1258	-106.328
L47	23.1121	-106.313
L48	23.0973	-106.3
L49	23.09	-106.292
L50	23.0875	-106.288

## Sheet: turis
CDOM		1	2	3	4	5	6	7	8	9	10	11	12	13	14					1	2	3	4	5	6	7	8	9	10	11	12	13	14					1	2	3	4	5	6	7	8	9	10	11	12
#REF!	'06-Apr-2019'	0.0657934	0.319498	0.0146527	0.0179548	0.00102306	0.0491204	0.00162024	4.94126e-07	0.00203861	0.00126151	0.00233538	0.00410298	1.08486e-06	3.72644e-06	0.0342433	0.0814918		'05-Apr-2020'	0.77714	1.10408	0.00271747	0.230127	0.0665851	1.28537	0.810652	1.32683	0.545519	0.317634	0.0988517	7.06517e-05	1.10773e-06	4.03191e-07	0.46897	0.483982		'05-Apr-2021'	0.397924	0.681685	0.541303	0.326806	0.336002	0.688191	0.122463	0.0416978	0.300578	0.251251	0.463731	0.25151
#REF!	'11-Apr-2019'	0.73223	1.09337	0.852789	0.917693	0.866487	0.425736	0.994413	0.768357	0.604846	0.80065	0.800774	0.998015	0.670018	0.324815	0.775014	0.207337		'15-Apr-2020'	0.304304	0.46823	0.396339	0.187124	0.202921	0.753804	0.256233	0.0696045	0.522991	0.465006	0.687783	0.40882	0.292905	0.0936575	0.36498	0.197011		'10-Apr-2021'	0.048608	0.245537	0.485472	0.167177	0.109989	0.768357	0.0588282	0.000822597	0.0349248	0.0343905	0.00208142	0.00292715
#REF!	'21-Apr-2019'	0.214335	0.94861	1.07259	0.705403	0.689259	0.11423	0.487299	0.207622	0.204452	0.334252	0.386949	0.229297	0.169455	0.00529997	0.412075	0.312801		'20-Apr-2020'	NaN	NaN	0.899068	NaN	0.434172	2.11593	1.19703	0.527897	NaN	2.1218	1.0471	2.83091	0.58764	NaN	1.30684	0.800897		'15-Apr-2021'	0.564881	0.55155	0.266745	0.239092	0.0984188	0.114136	0.332466	0.0412207	0.370833	0.259184	0.618225	0.0931371
#REF!	'26-Apr-2019'	0.482244	1.27242	0.851948	0.902855	0.725604	0.720483	0.551683	0.136186	0.860679	0.547411	0.620903	0.783221	0.434233	0.172393	0.647304	0.28694		'25-Apr-2020'	0.349487	1.0103	0.291263	0.445046	0.534602	0.560713	0.0474519	0.103276	0.58908	0.66405	0.358725	0.367986	0.214217	0.00192252	0.39558	0.259953		'20-Apr-2021'	0.29174	0.790462	0.363222	0.821031	0.556631	0.972098	0.321848	0.140141	0.460685	0.695895	0.604146	0.352508
#REF!	'01-May-2019'	NaN	NaN	NaN	NaN	2.14258	1.69083	1.64444	0.866734	1.52649	2.18203	2.15079	1.59614	2.1537	1.57173	1.75255	0.39554		'30-Apr-2020'	0.649557	1.38088	1.54368	1.73777	1.52264	1.0197	0.93272	1.02025	0.934024	0.925311	1.1968	1.02224	0.511826	0.45128	1.06062	0.370652		'25-Apr-2021'	NaN	NaN	3.02652	2.90506	3.13254	3.67772	2.52927	2.5464	NaN	2.53539	2.36133	1.78966
#REF!	'06-May-2019'	0.96571	1.24076	1.10397	0.981255	1.41234	0.768357	0.92307	1.57168	1.14349	0.565502	0.931974	1.1157	1.00872	1.08122	1.05813	0.241053		'05-May-2020'	1.07022	1.32002	1.71536	1.06265	1.25525	2.18505	1.50752	0.972214	1.38986	1.36195	0.252504	1.42201	1.21257	1.19504	1.28016	0.410147		'30-Apr-2021'	1.07498	1.39118	1.05094	0.924027	0.941513	0.574884	0.967287	0.194827	0.608235	1.12338	0.319498	0.444716
#REF!	'11-May-2019'	1.5304	2.84324	1.00168	0.940627	1.06592	0.898339	1.62288	0.740065	1.23994	1.26283	1.22714	1.18288	0.705998	1.02501	1.23478	0.512671		'10-May-2020'	1.38595	1.73475	1.7831	1.44455	1.18295	0.811049	1.76158	0.772379	1.24006	0.887386	0.858488	1.24678	1.04653	1.57999	1.26682	0.347822		'05-May-2021'	1.16065	1.15115	0.786254	1.37283	0.749441	1.83694	0.94342	0.511032	0.660305	0.722517	0.833573	1.16371
#REF!	'16-May-2019'	0.587722	1.74207	0.237813	0.213928	0.476793	1.1437	0.195477	0.28675	0.438156	0.0890264	0.0481018	0.00668986	0.144359	3.14822e-07	0.400756	0.471547		'15-May-2020'	0.667534	1.1417	1.39797	1.18238	0.539514	1.92973	1.10707	0.800526	1.31151	1.0355	0.903583	0.927437	1.17977	0.88943	1.0724	0.331012		'10-May-2021'	1.28747	1.90551	2.10906	1.91179	1.86728	1.92366	1.79328	3.43359	NaN	2.8841	1.37342	1.49003
#REF!	'21-May-2019'	1.73415	1.9335	1.76541	2.48537	1.75477	1.53406	1.58933	1.53829	1.47506	1.68022	1.60193	1.29437	1.74724	1.76733	1.70722	0.264153		'20-May-2020'	NaN	NaN	NaN	1.73813	1.25239	2.54742	NaN	1.17095	1.65467	NaN	1.06156	1.62468	1.65887	0.427396	1.45956	0.549351		'15-May-2021'	3.74321	3.1162	3.56446	3.36625	3.52668	2.79285	2.73389	2.20062	2.39858	NaN	NaN	1.65863
#REF!	'05-Jun-2019'	NaN	NaN	2.10495	2.03932	1.77574	NaN	1.82394	1.54025	NaN	2.04745	1.93322	NaN	NaN	NaN	1.89498	0.183119		'04-Jun-2020'	1.30871	3.48532	1.2963	2.03273	1.10048	1.5399	1.56133	1.3702	1.51898	1.69399	1.7399	1.30229	1.1576	1.16816	1.59113	0.581311		'20-May-2021'	1.67382	1.96718	1.90362	2.03727	2.26343	2.42312	1.8529	1.72235	1.87423	1.61203	2.0897	1.62388
#REF!	'10-Jun-2019'	2.04313	2.03247	1.88082	2.17808	2.50349	1.58769	1.52571	2.08947	2.14608	2.31748	2.01136	1.75974	2.30546	1.01047	1.95653	0.371415		'09-Jun-2020'	2.09205	2.30117	1.80721	1.76243	1.6094	1.55882	1.70163	1.1891	1.59939	NaN	1.80137	1.82339	1.57984	1.8696	1.7458	0.258878		'25-May-2021'	1.54582	2.23645	2.03975	2.76729	1.76237	2.94851	1.58142	1.52571	1.88526	2.16945	NaN	1.61723
#REF!	'15-Jun-2019'	1.36168	2.10043	2.66053	1.20127	1.61155	2.52869	1.08623	1.4384	0.942361	1.5159	1.57443	1.82811	2.00831	1.55583	1.67241	0.487788		'19-Jun-2020'	1.39997	1.36275	1.42915	1.31492	1.83823	1.4821	1.41045	1.3383	1.25495	2.01694	1.12185	1.40253	1.55565	1.54448	1.46231	0.220707		'30-May-2021'	1.11756	1.01843	1.3887	1.01068	0.941244	0.715802	0.958197	1.29009	1.53668	1.59751	1.06386	1.31531
#REF!	'20-Jun-2019'	1.13955	1.45765	0.877468	0.917353	1.36367	1.15217	0.699212	0.482407	1.11947	0.80291	1.08136	0.667331	0.685435	0.617553	0.93311	0.282531		'24-Jun-2020'	1.97057	1.92097	1.95627	1.35709	1.67903	2.02962	1.20594	1.39801	1.46431	1.46031	1.26476	2.11039	1.46789	0.951191	1.58831	0.344391		'04-Jun-2021'	1.69209	1.62521	1.63056	1.59664	1.3593	2.17898	0.869046	1.02337	1.86598	0.950113	1.70231	1.23408
#REF!	'25-Jun-2019'	0.525036	0.863422	1.02684	1.2129	0.900333	0.861329	0.958673	0.741936	1.01606	0.764252	0.646437	0.795093	1.29937	0.223722	0.845387	0.26297		'29-Jun-2020'	2.00491	2.44784	2.54292	2.29288	2.55029	2.16457	1.94569	2.12366	2.14498	1.56786	2.10856	2.33978	2.23305	2.16417	2.18794	0.246554		'09-Jun-2021'	2.38664	2.25256	2.81987	2.55168	2.90863	2.71325	2.10892	1.85965	2.13518	2.21339	2.25726	2.38565
#REF!	'30-Jun-2019'	0.864983	1.46583	1.2621	1.27578	1.50909	1.12639	0.825267	1.08925	1.04496	1.19524	1.24995	1.26545	1.19675	1.16926	1.18145	0.183833																				'14-Jun-2021'	NaN	NaN	NaN	3.63956	3.01095	2.99215	2.27951	2.0623	2.31502	2.50075	2.67338	2.54581
#REF!																																					'19-Jun-2021'	NaN	NaN	NaN	2.03305	3.24105	NaN	NaN	NaN	NaN	NaN	NaN	NaN
#REF!
#REF!
[truncated: 21 more columns]

## Sheet: sewage
CDOM		15	16	17	18	19	20	21	22	23					15	16	17	18	19	20	21	22	23					15	16	17	18	19	20	21	22	23					15	16	17	18	19	20	21	22	23
1	'01-Apr-2019'	0.211374	0.0208561	0.017406	0.106503	0.238701	0.53638	1.55779	0.68022	1.02784	0.488563	0.494307
2	'06-Apr-2019'	0.000148501	1.23221e-06	1.6954e-06	1.20589e-06	0.00323634	0.132792	0.237376	0.0708288	0.0327224	0.053012	0.0780217		'05-Apr-2020'	0.151751	0.000645404	0.000980576	0.155512	0.258365	0.232975	0.125866	0.0919165	0.690159	0.189797	0.195689		'05-Apr-2021'	0.084847	0.178636	0.404978	0.237069	0.229872	0.409928	1.71195	0.843361	1.352	0.60585	0.542286		'05-Apr-2022'	0.516847	0.394612	0.697425	0.489252	0.870701	0.847052	0.700023	0.693638	0.893176
3	'11-Apr-2019'	1.50547	0.651139	1.30242	1.1485	1.56907	1.97252	1.7694	1.12321	2.15743	1.46657	0.440698		'15-Apr-2020'	0.983888	0.620855	0.83179	0.929607	1.0516	1.65981	1.16991	0.596043	1.06383	0.989703	0.300082		'10-Apr-2021'	0.0200517	1.2234e-05	3.4012e-06	0.00208841	0.0584197	0.176416	1.13257	0.0905684	1.22145	0.300175	0.472211		'10-Apr-2022'	0.525843	0.498241	0.533764	0.44762	0.56959	0.760867	0.921954	0.497893	0.66147
4	'21-Apr-2019'	0.264255	0.000137153	0.0507682	0.425736	0.00782486	0.426441	1.96058	0.996655	0.968231	0.566737	0.60732		'20-Apr-2020'	NaN	NaN	NaN	NaN	1.46742	1.7651	NaN	NaN	NaN	1.61626	0.148837		'15-Apr-2021'	0.13596	8.84536e-05	0.125675	0.192883	0.32653	0.321769	1.22127	0.333697	0.276406	0.326031	0.334039		'15-Apr-2022'	0.630235	0.573304	0.992352	0.453845	1.12524	1.06592	1.2106	0.649085	1.06913
5	'26-Apr-2019'	1.13179	0.761469	1.39458	1.19884	0.430665	0.937341	2.12731	1.54142	1.32377	1.20524	0.457921		'25-Apr-2020'	1.29252	0.00811225	0.222735	0.194728	0.618522	1.4782	1.53166	0.74314	1.38778	0.830823	0.571318		'20-Apr-2021'	0.507211	0.373079	0.847552	0.625959	1.10234	1.45861	1.48611	1.03445	1.18834	0.958182	0.376686		'20-Apr-2022'	0.476372	0.393584	0.917428	0.798915	1.4194	1.18834	0.653771	0.802825	0.599509
6	'01-May-2019'	1.92423	2.48357	2.37917	2.36474	2.13644	2.70275	2.33493	1.85745	2.72755	2.32342	0.28853		'30-Apr-2020'	0.687055	0.200549	0.880692	1.08059	0.875963	1.16546	1.35709	1.51411	1.65412	1.04618	0.421775		'25-Apr-2021'	1.86433	1.41649	2.26343	2.36658	2.23711	2.77669	2.61241	2.49063	2.40011	2.26975	0.386305		'25-Apr-2022'	1.84106	1.83004	2.13799	2.16049	2.12978	2.15376	1.55964	1.7058	1.84261
7	'06-May-2019'	0.730197	1.02078	1.81751	1.3214	1.85408	2.49523	1.66506	2.11438	1.21334	1.58133	0.526852		'05-May-2020'	1.83032	1.28005	1.89596	1.96271	2.02055	2.80602	2.17603	2.41057	1.77104	2.01703	0.402603		'30-Apr-2021'	0.079565	0.111027	0.0616742	0.496805	1.06468	0.559303	1.76515	0.797142	0.724295	0.628849	0.519868		'30-Apr-2022'	1.79393	1.48723	2.21988	2.2894	1.65083	2.2894	2.98306	1.9981	2.1382
8	'11-May-2019'	1.56876	0.870814	3.50872	1.62254	3.14968	3.36299	3.2977	1.98601	3.61605	2.5537	0.97729		'10-May-2020'	0.677399	1.21204	2.05888	1.94544	2.36327	2.47461	3.00772	2.17294	3.10085	2.11257	0.736134		'05-May-2021'	1.327	1.18184	1.42484	0.869579	1.0883	1.90734	2.52802	2.12085	1.39337	1.5379	0.506664		'05-May-2022'	1.65559	1.92087	1.24193	1.40523	2.23745	2.34219	2.01326	1.96959	2.83985
9	'16-May-2019'	0.132224	0.000521393	0.277678	0.0853176	0.474995	1.58431	1.82416	0.438918	0.356689	0.57498	0.624461		'15-May-2020'	1.31347	0.949759	1.67491	1.75181	0.734908	1.87343	2.02952	1.30866	1.61938	1.47287	0.405655		'10-May-2021'	1.70572	1.78928	2.02714	2.18212	2.50639	4.01902	1.44642	1.94805	1.42875	2.11699	0.746107		'10-May-2022'	0.24873	0.11223	0.950749	0.531103	1.32878	1.27009	2.67597	1.91051	3.02405
10	'21-May-2019'	2.03125	1.51228	2.03879	2.44122	2.1004	5.10589	3.11987	2.08963	3.11472	2.61712	1.00934		'20-May-2020'	1.26107	0.852087	1.39939	1.84948	2.41614	2.7077	1.88526	1.7903	NaN	1.77018	0.565212		'15-May-2021'	2.15514	2.17825	3.08553	2.63671	3.02429	2.63052	2.94211	2.60754	2.87601	2.68179	0.320915		'15-May-2022'	2.19854	2.21636	NaN	2.83314	2.14172	2.25617	3.63748	2.83803	3.15698
11	'05-Jun-2019'	NaN	NaN	2.20473	NaN	NaN	NaN	NaN	2.56057	NaN	2.38265	0.17792		'04-Jun-2020'	1.36168	1.13682	1.5119	1.45132	1.57685	1.85399	1.58664	2.07213	1.89551	1.6052	0.274148		'20-May-2021'	2.39064	1.6675	1.81981	1.77187	2.39447	3.15761	2.29255	2.30292	2.10377	2.21124	0.425553		'20-May-2022'	0.953191	1.42533	1.67628	1.37372	2.14376	2.05114	2.97474	2.58438	2.79391
12	'10-Jun-2019'	2.77691	1.94164	2.1843	2.43377	2.48938	3.26495	3.70506	2.83345	3.1678	2.75525	0.52712		'09-Jun-2020'	NaN	1.8954	NaN	1.81922	2.35005	2.78199	2.66444	2.47059	2.69767	2.38276	0.35892		'30-May-2021'	1.55801	1.26265	3.12562	1.9545	2.32918	2.29301	2.43784	2.00319	2.31569	2.14219	0.506816		'25-May-2022'	2.04259	1.7088	2.71843	2.71358	2.40057	3.60742	3.6284	2.46181	3.31708
13	'15-Jun-2019'	1.91331	2.01188	2.39405	2.62297	3.18361	3.3121	3.38507	3.25267	3.53702	2.84585	0.585415		'19-Jun-2020'	1.83324	1.19655	1.48298	1.67887	1.07085	2.28429	2.28542	1.08627	1.91238	1.64787	0.446717		'04-Jun-2021'	1.35951	0.668261	1.54643	0.619552	1.26169	2.77901	2.55892	1.43844	2.15451	1.59848	0.71862		'30-May-2022'	1.50308	1.22875	2.00396	1.41249	1.50098	2.04733	2.20182	1.48282	1.51071
14	'20-Jun-2019'	1.1826	0.849134	1.23933	1.52156	2.45609	2.00456	2.38132	2.5571	2.31268	1.83382	0.606737		'24-Jun-2020'	1.3943	1.08219	1.53648	1.85528	1.49876	2.3686	3.7316	2.50073	3.03541	2.11148	0.819318		'09-Jun-2021'	2.27255	1.86442	2.56695	2.5819	2.13034	2.80421	2.69942	2.64452	2.7914	2.48397	0.305383		'04-Jun-2022'	NaN	1.4904	1.38652	1.70633	2.06295	2.92429	2.49367	2.25464	2.10069
15	'25-Jun-2019'	0.32428	0.384923	0.400169	1.08502	0.565523	0.70928	1.43196	0.561171	1.01355	0.719542	0.356941		'29-Jun-2020'	2.30117	2.28099	2.55409	2.98901	2.75408	4.27997	2.92739	3.31374	2.80179	2.91136	0.574975		'14-Jun-2021'	3.0078	2.35653	2.50557	2.78952	2.63737	3.80691	3.16484	2.93852	3.38138	2.95427	0.427273		'09-Jun-2022'	1.02659	0.213703	1.42748	1.85776	1.91777	3.73818	4.51532	2.93638	3.23366
16	'30-Jun-2019'	1.9923	1.16341	1.08134	2.05846	1.44538	1.7079	1.93444	1.71478	2.13467	1.69252	0.364099															'19-Jun-2021'	NaN	NaN	NaN	2.68326	2.73942	NaN	3.21974	2.7582	NaN	2.85015	0.215156		'14-Jun-2022'	2.80874	2.13956	3.29076	3.01149	3.01863	3.8827	3.25457	3.21487	3.10007
17											#DIV/0!	#DIV/0!															'24-Jun-2021'	2.16933	2.0096	2.31588	1.75462	2.11779	2.03459	1.92627	1.48883	1.98879	1.97841	0.227668		'19-Jun-2022'	0.474995	NaN	0.29168	1.05498	1.08296	0.449475	0.469868	0.399385	0.338202
18											#DIV/0!	#DIV/0!																												'29-Jun-2022'	0.734861	0.536825	1.13018	1.2225	1.34593	0.645139	2.30691	1.23347	2.39692
19											#DIV/0!	#DIV/0!
[truncated: 2 more columns]

## Sheet: harbor
CDOM		24	25	26	27	28	29					24	25	26	27	28	29					24	25	26	27	28	29					24	25	26	27	28	29
1	'01-Apr-2019'	0.94861	0.643507	0.726872	1.01173	0.902534	1.41538	0.941439	0.246958
2	'06-Apr-2019'	0.388751	0.413029	0.00110923	0.142293	0.034469	0.542163	0.253636	0.204577		'05-Apr-2020'	0.240412	0.560227	0.224413	0.00171415	5.18878e-07	NaN	0.205353	0.205507		'05-Apr-2021'	1.23825	0.636793	0.311719	0.164044	0.000465124	0.149912	0.416864	0.416868		'05-Apr-2022'	1.00955	0.768357	0.561363	0.688675	0.571786	0.768357	0.728015	0.150691
3	'11-Apr-2019'	0.484748	1.65981	0.996378	0.791987	0.0440545	0.820522	0.799583	0.491453		'15-Apr-2020'	0.4707	1.10023	0.392272	0.0656454	0.0138204	0.136941	0.363267	0.369099		'10-Apr-2021'	1.16239	0.810897	0.315764	0.000357127	6.32672e-05	0.553095	0.473761	0.421828		'10-Apr-2022'	1.02103	1.72998	1.27983	1.38023	0.999881	1.78569	1.36611	0.308031
4	'21-Apr-2019'	1.87701	1.21789	0.312033	0.559303	0.438952	0.0771205	0.747053	0.614645		'20-Apr-2020'	NaN	1.55327	NaN	2.0435	NaN	1.62766	1.74147	0.215709		'15-Apr-2021'	0.165995	0.473345	0.0496341	0.0171399	6.70653e-07	8.37049e-07	0.117686	0.168951		'15-Apr-2022'	0.914705	1.49194	1.26653	2.54251	0.804271	1.41855	1.40642	0.565993
5	'26-Apr-2019'	1.09822	1.55221	1.05988	0.464103	0.0725675	0.236772	0.747291	0.526756		'25-Apr-2020'	0.904454	2.10848	0.41019	0.0183927	1.82351e-06	0.0432782	0.5808	0.753904		'20-Apr-2021'	1.61498	1.67434	0.911024	0.0116092	0.00123691	0.00388497	0.702847	0.739115		'20-Apr-2022'	1.99719	0.952379	0.67059	0.775054	1.3433	0.981075	1.11993	0.444911
6	'01-May-2019'	2.26391	1.79216	2.10502	2.13046	1.27923	2.98498	2.09263	0.513015		'30-Apr-2020'	1.03209	1.26753	1.1568	1.1685	0.5608	1.35303	1.08979	0.256492		'25-Apr-2021'	2.24203	1.67566	1.54142	1.90087	2.14176	2.81589	2.05294	0.418899		'25-Apr-2022'	2.04899	2.22461	2.13118	1.51089	1.78432	2.24668	1.99111	0.263369
7	'06-May-2019'	1.52711	2.03802	0.411656	1.13309	0.584416	1.00902	1.11722	0.549172		'05-May-2020'	1.65586	2.19955	1.56599	0.901707	0.593065	1.73929	1.44258	0.537895		'30-Apr-2021'	1.49713	0.226733	0.563525	0.667741	1.50708e-06	0.158234	0.518894	0.494262		'30-Apr-2022'	2.95841	2.96253	2.40423	1.64348	1.87102	2.51914	2.39313	0.499055
8	'11-May-2019'	2.63588	2.50471	1.44605	0.900081	0.844311	0.818347	1.5249	0.769561		'10-May-2020'	3.59954	NaN	1.01342	1.85219	1.02546	0.781112	1.65434	1.03844		'05-May-2021'	1.47356	2.58943	1.8056	1.95406	0.0743821	0.709383	1.4344	0.828529		'05-May-2022'	2.8702	2.29285	1.92708	1.74872	1.19182	1.45638	1.91451	0.550196
9	'16-May-2019'	1.1203	1.19536	0.178015	1.08502	0.0165828	1.24522	0.806751	0.506409		'15-May-2020'	2.66983	2.6622	1.85981	1.76585	0.586601	2.04578	1.93168	0.699218		'10-May-2021'	2.40702	1.87391	1.06583	2.10101	1.23258	2.03804	1.7864	0.479768		'10-May-2022'	2.43586	1.93184	1.04997	0.644701	NaN	1.42771	1.49802	0.632709
10	'21-May-2019'	2.44371	1.53612	2.06068	2.09777	1.03242	1.8695	1.84003	0.451852		'20-May-2020'	2.66876	1.8628	1.34247	0.649085	2.3166	2.24186	1.84693	0.67596		'15-May-2021'	3.42903	3.50864	2.34838	2.13375	1.32518	0.845285	2.26504	0.985279		'15-May-2022'	NaN	2.03644	2.61579	2.37212	2.24597	NaN	2.31758	0.209803
11	'05-Jun-2019'	2.90585	2.34347	2.30404	NaN	NaN	NaN	2.51779	0.274872		'04-Jun-2020'	2.13371	2.95565	1.65129	1.62608	0.955954	2.44302	1.96095	0.641575		'20-May-2021'	2.35318	2.46342	2.09257	2.1363	1.88526	2.18474	2.18591	0.185542		'20-May-2022'	3.07727	2.56505	1.28471	1.57391	2.19524	2.72766	2.23731	0.632812
12	'10-Jun-2019'	3.254	3.0923	2.36276	2.20057	1.42321	1.61424	2.32451	0.681554		'09-Jun-2020'	2.68662	3.07615	NaN	1.85348	1.95878	NaN	2.39376	0.508068		'30-May-2021'	2.53103	1.97039	1.45143	0.718194	0.276406	1.11605	1.34392	0.752362		'25-May-2022'	2.35628	2.90363	2.55572	2.80922	2.58596	3.24105	2.74198	0.285049
13	'15-Jun-2019'	2.65565	2.44519	1.97956	1.65863	0.400087	2.2067	1.89097	0.738933		'19-Jun-2020'	2.72986	1.92864	1.96895	1.67732	1.38758	2.47586	2.02804	0.454543		'04-Jun-2021'	1.96748	2.45609	1.54142	0.969568	1.29896	1.74838	1.66365	0.475595		'30-May-2022'	2.51288	1.81306	1.39851	1.08671	1.65187	2.02731	1.74839	0.453869
14	'20-Jun-2019'	2.40537	2.77966	1.15017	0.913419	0.221244	3.23663	1.78441	1.087		'24-Jun-2020'	3.5322	3.82563	2.39362	1.82706	1.62921	1.10307	2.38513	0.993096		'09-Jun-2021'	NaN	NaN	2.45413	2.29875	2.2935	NaN	2.34879	0.0745175		'04-Jun-2022'	1.61108	1.43596	1.71822	2.22848	2.1571	2.21178	1.89377	0.316972
15	'25-Jun-2019'	2.98072	1.2344	1.27059	1.14363	0.896465	1.04764	1.42891	0.704896		'29-Jun-2020'	3.43564	3.28404	2.1905	2.75465	2.73138	2.68046	2.84611	0.41193		'14-Jun-2021'	2.22361	2.57306	2.7342	2.20296	2.1849	2.75963	2.44639	0.249758		'09-Jun-2022'	2.28269	1.98552	1.78881	1.14432	1.2844	2.5772	1.84382	0.509217
16	'30-Jun-2019'	2.5853	1.57994	0.920737	0.993456	0.787191	1.70078	1.4279	0.61828												'19-Jun-2021'	2.73998	1.93845	NaN	NaN	NaN	NaN	2.33922	0.400762		'14-Jun-2022'	3.14351	2.21947	2.70867	2.04441	2.362	1.13543	2.26891	0.619758
17								#DIV/0!	#DIV/0!												'24-Jun-2021'	1.62029	2.18878	1.88181	2.27683	NaN	NaN	1.99193	0.259885		'19-Jun-2022'	1.47107	1.33248	1.05694	0.327966	0.487299	0.0670825	0.790473	0.525533
18								#DIV/0!	#DIV/0!																						'29-Jun-2022'	2.1498	1.65605	1.49251	1.29934	2.02856	1.42502	1.67521	0.312971
19								#DIV/0!	#DIV/0!

## Sheet: indus
CDOM		30	31	32	33					30	31	32	33					30	31	32	33					30	31	32	33
1	'01-Apr-2019'	1.69604	1.8719	2.33211	2.25058	2.03765	0.262781
2	'06-Apr-2019'	0.649085	1.68168	1.13875	1.05999	1.13238	0.367624		'05-Apr-2020'	0.299669	0.404466	NaN	0.301724	0.335286	0.0489245		'05-Apr-2021'	0.671765	0.402293	0.724563	0.570713	0.592334	0.122858		'05-Apr-2022'	1.08026	2.38456	1.61132	1.7647	1.71021	0.46485
3	'11-Apr-2019'	0.972917	0.36655	0.379113	1.68069	0.849819	0.538661		'15-Apr-2020'	0.00376384	0.30394	0.845162	1.17119	0.581013	0.454991		'10-Apr-2021'	0.82024	1.2429	1.06407	0.423053	0.887566	0.307296		'10-Apr-2022'	1.36619	1.47443	2.13483	2.07321	1.76216	0.344681
4	'21-Apr-2019'	0.55015	1.27031	1.06886	0.961005	0.962581	0.262724		'20-Apr-2020'	0.793874	1.69295	0.839411	1.13222	1.11461	0.358256		'15-Apr-2021'	0.00909105	0.132643	0.303188	0.188173	0.158274	0.105838		'15-Apr-2022'	1.10285	1.97757	1.56074	2.64941	1.82264	0.568825
5	'26-Apr-2019'	0.0725675	1.22628	0.315403	1.82928	0.860883	0.705389		'25-Apr-2020'	0.122776	0.625188	0.796412	1.15178	0.674038	0.370637		'20-Apr-2021'	0.813628	0.566751	0.742736	2.73417	1.21432	0.882075		'20-Apr-2022'	1.12639	1.1708	1.44744	1.18491	1.23239	0.126028
6	'06-May-2019'	1.09528	1.61253	1.87534	0.996346	1.39487	0.362907		'30-Apr-2020'	1.03892	1.34656	1.41224	1.15211	1.23746	0.149293		'25-Apr-2021'	2.11737	3.0643	2.66566	2.86418	2.67788	0.35297		'25-Apr-2022'	2.23241	2.74181	3.75098	3.57966	3.07622	0.618991
7	'11-May-2019'	2.01847	0.936162	2.41152	2.82368	2.04746	0.70194		'05-May-2020'	0.911372	2.36417	1.22373	2.70517	1.80111	0.751556		'30-Apr-2021'	0.185521	0.642855	1.36043	1.24969	0.859623	0.475488		'30-Apr-2022'	3.0629	3.23544	3.24241	3.24452	3.19632	0.0771009
8	'16-May-2019'	0.704053	1.21751	2.17683	2.47131	1.64243	0.713045		'10-May-2020'	1.03154	1.63056	1.96734	2.16457	1.6985	0.429809		'05-May-2021'	0.962101	0.82873	0.980832	2.24692	1.25465	0.575885		'05-May-2022'	2.10591	2.41898	2.46979	2.26377	2.31461	0.142403
9	'21-May-2019'	2.60918	1.93643	1.03775	2.89254	2.11897	0.714331		'15-May-2020'	1.70693	1.79092	1.09695	2.8867	1.87037	0.645005		'10-May-2021'	2.22419	NaN	3.41891	1.41999	2.35436	0.821228		'10-May-2022'	1.37498	1.72415	3.02976	2.80119	2.23252	0.698711
10	'05-Jun-2019'	NaN	NaN	2.53905	2.65329	2.59617	0.0571202		'20-May-2020'	2.0956	4.49672	2.65542	2.9034	3.03779	0.891693		'15-May-2021'	0.599638	0.780717	1.56349	0.54071	0.871139	0.409397		'15-May-2022'	3.04787	NaN	NaN	3.45347	3.25067	0.202798
11	'10-Jun-2019'	1.43787	2.15582	2.28696	NaN	1.96021	0.373216		'04-Jun-2020'	2.8112	2.37746	2.6532	2.60127	2.61078	0.155319		'20-May-2021'	1.65634	2.67135	2.50448	3.1983	2.50761	0.554196		'20-May-2022'	2.83328	3.18261	3.58123	3.6822	3.31983	0.337344
12	'15-Jun-2019'	2.07719	2.84533	2.63398	3.10085	2.66434	0.37715		'09-Jun-2020'	1.9974	2.83553	NaN	NaN	2.41646	0.419064		'30-May-2021'	1.25011	2.03598	2.47175	2.22396	1.99545	0.457234		'25-May-2022'	2.92739	3.79197	3.69055	4.34782	3.68943	0.506138
13	'20-Jun-2019'	1.31754	1.76678	2.07643	3.22839	2.09729	0.706587		'19-Jun-2020'	2.76498	3.05517	3.24695	3.16306	3.05754	0.182076		'04-Jun-2021'	1.9568	2.96204	2.72706	3.22755	2.71836	0.474001		'30-May-2022'	2.68259	2.66827	2.66703	2.19713	2.55376	0.205987
14	'25-Jun-2019'	2.26198	2.50827	1.26947	2.73817	2.19447	0.559969		'24-Jun-2020'	1.7762	1.9421	2.82442	2.80582	2.33713	0.481616		'14-Jun-2021'	2.54811	3.01835	2.65685	3.24753	2.86771	0.279982		'09-Jun-2022'	1.00476	2.57528	2.39049	2.56541	2.13399	0.656088
15	'30-Jun-2019'	2.29757	1.88526	2.88178	2.87502	2.48491	0.419632		'29-Jun-2020'	2.97037	2.92959	2.94757	2.44762	2.82379	0.217663										'14-Jun-2022'	1.86498	2.18166	3.09962	3.14415	2.5726	0.560799
16						#DIV/0!	#DIV/0!																		'19-Jun-2022'	0.248833	1.9566	1.00801	2.56706	1.44512	0.886359
17						#DIV/0!	#DIV/0!																		'24-Jun-2022'	2.81237	3.05173	3.5351	3.83548	3.30867	0.400354
18						#DIV/0!	#DIV/0!																		'29-Jun-2022'	1.38571	2.38297	NaN	1.71962	1.82943	0.414471
19						#DIV/0!	#DIV/0!

## Sheet: mangroves
CDOM		34	35	36	37	38	39					34	35	36	37	38	39					34	35	36	37	38	39					34	35	36	37	38	39
1	'01-Apr-2019'	0.946683	0.857559	0.788232	0.576331	1.04623	1.88526	1.01672	0.414653
2	'06-Apr-2019'	1.02668	1.90605	1.20392	5.34974	5.62053	NaN	3.02138	2.03484		'05-Apr-2020'	5.63639	5.5166	5.79263	5.36781	6.05876	6.19033	5.76042	0.289783		'05-Apr-2021'	0.366258	1.06082	0.744239	0.321009	1.37417	1.67745	0.92399	0.499341		'05-Apr-2022'	1.18729	1.2043	1.74464	1.08903	1.35709	1.35709	1.32324	0.211089
3	'16-Apr-2019'	1.21398	0.530467	0.640632	0.783929	1.73941	1.01439	0.987134	0.405796		'10-Apr-2020'	5.8153	7.05572	5.29492	6.51278	8.31359	NaN	6.59846	1.04601		'10-Apr-2021'	0.530662	0.783069	0.926967	0.608573	0.643579	0.768357	0.710201	0.130818		'10-Apr-2022'	1.30279	1.1568	0.974176	1.46015	2.44978	2.12496	1.57811	0.530848
4	'21-Apr-2019'	0.146311	NaN	1.42228	0.746173	1.21568	NaN	0.882611	0.490645		'20-Apr-2020'	5.70283	5.06234	5.16218	5.48437	6.02337	5.26399	5.44985	0.332057		'15-Apr-2021'	0.305401	0.131062	0.621465	0.42619	1.1764	0.836751	0.582877	0.347344		'15-Apr-2022'	1.27806	1.42811	1.29568	2.42432	2.24998	2.24242	1.81976	0.491719
5	'26-Apr-2019'	0.219657	0.344562	0.913331	0.396095	1.47012	1.25794	0.766951	0.478264		'25-Apr-2020'	4.56455	NaN	6.82531	5.5166	6.38682	NaN	5.82332	0.86604		'20-Apr-2021'	2.03586	1.26947	1.81858	1.59136	1.36127	1.88526	1.6603	0.277976		'20-Apr-2022'	1.34567	1.59652	1.78625	0.945822	1.27106	2.68402	1.60489	0.549315
6	'01-May-2019'	1.4782	1.10958	1.80132	1.17496	2.09973	2.24332	1.65118	0.432899		'30-Apr-2020'	4.73711	4.79295	5.60347	5.03277	6.42435	5.91842	5.41818	0.619174		'25-Apr-2021'	2.48083	2.42478	3.41891	3.41349	3.26647	NaN	3.0009	0.451191		'25-Apr-2022'	2.88891	2.7992	2.72728	3.1914	3.32563	2.14538	2.8463	0.37823
7	'06-May-2019'	0.854699	2.21518	2.98643	2.86168	3.08188	2.42264	2.40375	0.757688		'05-May-2020'	6.23888	5.84947	6.87884	6.21456	8.54403	7.11106	6.80614	0.88558		'30-Apr-2021'	1.31788	0.876851	1.56105	0.990637	2.18318	1.27706	1.36778	0.427435		'30-Apr-2022'	2.37941	2.53947	3.21782	3.36254	3.29827	3.14017	2.98961	0.383855
8	'11-May-2019'	1.47918	2.00184	1.54636	1.33639	2.47135	2.41335	1.87475	0.450244		'10-May-2020'	5.4099	7.42325	9.9694	9.00666	9.9694	7.67385	8.24208	1.61072		'05-May-2021'	1.73475	3.02753	3.21419	2.28458	2.43387	3.45643	2.69189	0.594217		'05-May-2022'	2.20988	2.18393	2.80981	1.64461	1.72336	1.81692	2.06475	0.396836
9	'16-May-2019'	2.00135	2.79725	3.05709	2.35991	3.45072	3.1695	2.80597	0.492845		'15-May-2020'	6.3993	6.98716	6.51278	6.50007	8.2489	7.42325	7.01191	0.656549		'10-May-2021'	NaN	NaN	NaN	2.4884	2.71873	NaN	2.60357	0.115164		'10-May-2022'	1.63268	1.35345	1.87771	0.957313	2.66454	3.9499	2.0726	0.988874
10	'21-May-2019'	2.53452	3.07272	NaN	2.61571	3.30022	1.89626	2.68389	0.485464		'20-May-2020'	6.53827	8.42802	9.27441	7.09719	10.2258	8.64474	8.36806	1.24605		'15-May-2021'	0.746837	0.938695	1.98946	2.40871	2.36168	2.95006	1.89924	0.79963		'15-May-2022'	2.52591	3.30983	3.44626	3.44454	NaN	3.18641	3.18259	0.342222
11	'05-Jun-2019'	1.97561	2.59824	2.40011	2.49385	2.73296	3.71506	2.65264	0.530017		'25-May-2020'	7.13889	9.0773	NaN	8.29737	10.5092	5.73634	8.15182	1.63068		'20-May-2021'	3.12485	2.7225	3.33419	3.05983	3.37023	4.05481	3.27773	0.407172		'20-May-2022'	3.21695	3.03344	3.5428	3.05966	4.07671	3.831	3.46009	0.392878
12	'10-Jun-2019'	NaN	NaN	NaN	NaN	3.83856	3.41064	3.6246	0.213959		'09-Jun-2020'	7.13889	7.97952	8.42802	8.4445	8.95404	10.5916	8.58943	1.05395		'25-May-2021'	NaN	NaN	NaN	NaN	3.65268	3.71285	3.68277	0.0300838		'25-May-2022'	3.20767	3.62111	3.69246	3.6574	4.3253	4.08742	3.76523	0.357317
13	'20-Jun-2019'	2.67093	3.00742	2.94468	2.5515	2.7225	3.42397	2.88683	0.286492		'14-Jun-2020'	NaN	NaN	NaN	NaN	13.9222	10.1264	12.0243	1.8979		'30-May-2021'	2.27217	2.03471	2.85415	2.37941	3.24639	2.28445	2.51188	0.410503		'30-May-2022'	2.29495	2.38273	3.09354	2.68435	3.04674	3.7911	2.88223	0.505191
14	'25-Jun-2019'	2.53815	2.52702	2.81973	2.50717	3.5211	2.78268	2.78264	0.353012		'24-Jun-2020'	8.26502	9.22023	9.60624	8.12102	8.71254	9.31071	8.87263	0.549344		'04-Jun-2021'	2.6774	2.78696	3.45504	2.77008	3.40899	2.33807	2.90609	0.400394		'04-Jun-2022'	NaN	3.00166	NaN	NaN	4.12321	3.0281	3.38432	0.522584
15	'30-Jun-2019'	3.63257	3.61135	3.81943	3.86701	4.21006	3.59425	3.78911	0.215353		'29-Jun-2020'	8.39517	7.71894	8.49412	8.08936	9.13064	8.13689	8.32752	0.436034		'09-Jun-2021'	3.47132	3.11355	NaN	NaN	3.61351	NaN	3.39946	0.210336		'09-Jun-2022'	2.86658	2.57964	2.84198	2.42008	3.88452	3.49275	3.01426	0.513118
16								#DIV/0!	#DIV/0!												'14-Jun-2021'	2.91924	3.0863	3.64282	3.1652	4.03703	3.31948	3.36168	0.375747		'14-Jun-2022'	2.95917	3.35859	3.69758	3.92912	3.73993	4.58225	3.7111	0.499517
17								#DIV/0!	#DIV/0!																						'19-Jun-2022'	0.980939	0.784896	2.26495	0.847052	1.53374	2.1571	1.42811	0.60473
18								#DIV/0!	#DIV/0!																						'24-Jun-2022'	NaN	2.38465	NaN	NaN	3.6406	4.07385	3.36636	0.716358
19								#DIV/0!	#DIV/0!																						'29-Jun-2022'	1.83691	2.48265	2.67255	2.70558	2.481	2.94053	2.51987	0.342563

## Sheet: coastline
CDOM		40	41	42	43	44	45	46	47	48					40	41	42	43	44	45	46	47	48					40	41	42	43	44	45	46	47	48					40	41	42	43	44	45	46	47	48
1	'01-Apr-2019'	0.441372	0.432177	0.395666	0.355021	1.15774	1.32797	2.71904	3.31859	0.998839	1.23849	1.0202
2	'06-Apr-2019'	0.00163724	0.0144556	0.0240787	0.0562637	0.0255416	0.0411347	0.0986471	0.0707168	0.0249428	0.0397131	0.0287934		'05-Apr-2020'	0.152518	0.0393728	0.252504	0.216849	4.06159	NaN	0.990592	0.269909	NaN	0.854762	1.34014		'05-Apr-2021'	0.672613	0.968231	1.70553	0.655043	1.22088	1.03139	1.79808	1.79382	1.62009	1.27396	0.441062		'05-Apr-2022'	0.403048	0.642123	0.748166	1.02306	1.02306	1.05498	1.09174	1.30889	1.27378
3	'11-Apr-2019'	0.817055	1.0287	1.01005	1.24611	1.71468	1.33136	1.60332	1.87465	1.7166	1.37139	0.352241		'15-Apr-2020'	0.358592	0.961805	1.00801	0.569663	0.460781	0.474995	0.853273	0.956756	2.15751	0.86682	0.512954		'10-Apr-2021'	0.160298	0.23347	0.474995	0.391364	0.361016	0.343096	0.436581	0.0702673	0.327628	0.310968	0.124546		'10-Apr-2022'	0.360057	0.308587	1.15796	1.12639	0.925849	0.736843	0.924515	1.09842	1.09944
4	'21-Apr-2019'	0.150004	0.592847	0.944107	0.881129	0.85951	0.352538	0.828352	1.00653	1.17835	0.754818	0.309974		'20-Apr-2020'	0.966042	0.773502	2.23231	2.69329	1.29165	1.1157	0.786254	0.361651	0.489009	1.18993	0.739846		'15-Apr-2021'	0.0848829	0.0841197	0.233368	0.542851	0.399768	0.591129	0.318422	0.1977	0.423909	0.319572	0.174393		'15-Apr-2022'	0.646764	0.518265	0.462355	0.674194	1.11332	0.811032	3.19593	3.05131	4.05819
5	'26-Apr-2019'	0.408077	0.724023	1.29623	1.63946	1.51325	1.65355	1.65083	1.4149	1.15095	1.27236	0.416949		'25-Apr-2020'	0.358806	0.191185	1.3808	1.33974	1.56074	1.19912	1.92462	3.07863	1.39098	1.38051	0.796186		'20-Apr-2021'	0.364498	0.498537	0.998211	2.0161	0.966585	1.84297	1.33688	1.57085	1.90443	1.27767	0.573772		'20-Apr-2022'	0.819411	1.45463	1.15874	1.96935	1.10334	1.11144	0.974604	1.89813	1.09305
6	'01-May-2019'	2.33055	2.51902	3.0247	3.28458	NaN	2.43028	1.33419	1.16118	1.08425	2.14609	0.796768		'30-Apr-2020'	0.437609	0.391364	0.754584	0.992111	0.824726	1.35335	1.40635	1.77121	2.21341	1.12719	0.576315		'25-Apr-2021'	1.36143	1.58505	1.27889	1.58625	NaN	3.17841	NaN	NaN	NaN	1.79801	0.700826		'25-Apr-2022'	1.33082	1.02571	1.75972	1.90756	2.00764	1.72986	1.72951	1.94863	2.28589
7	'06-May-2019'	0.447036	0.746889	2.24329	0.881318	1.02184	1.46778	1.34373	1.01908	1.11146	1.14249	0.482723		'05-May-2020'	0.584059	0.599953	1.11605	1.23809	1.89944	1.13646	1.51273	1.24949	1.14148	1.16419	0.384899		'30-Apr-2021'	0.248605	0.93975	1.34611	1.34093	0.937078	0.852742	1.00801	1.73252	0.605035	1.0012	0.411302		'30-Apr-2022'	1.2105	1.35709	2.32585	2.22966	2.37917	2.1968	2.24423	2.34227	2.16573
8	'11-May-2019'	0.986326	1.78699	1.77044	2.00831	1.81282	1.62164	1.84319	1.96783	2.52414	1.81352	0.378777		'10-May-2020'	NaN	NaN	1.66255	1.21073	1.49608	1.54292	NaN	3.20058	1.76291	1.81263	0.64377		'05-May-2021'	0.940379	0.750993	2.15229	1.60691	1.31208	1.65262	1.35969	1.66845	1.57733	1.44675	0.394156		'05-May-2022'	0.634993	1.29914	2.57225	1.95804	1.41448	2.14926	2.41425	2.0002	1.89866
9	'16-May-2019'	0.0249428	0.0139451	0.196881	0.161482	0.423909	0.104343	0.0721974	2.14538	0.0861918	0.358808	0.642291		'15-May-2020'	0.829222	1.09035	1.35416	1.69776	2.10269	2.1332	2.13067	2.1696	2.19661	1.74492	0.498199		'10-May-2021'	1.3659	1.56258	2.36633	2.0693	2.54476	NaN	NaN	NaN	NaN	1.98177	0.453324		'10-May-2022'	0.952588	0.976704	1.47949	1.37232	0.876647	0.877468	0.926013	1.10203	2.31395
10	'21-May-2019'	1.79559	1.66073	1.6783	2.8833	3.24105	2.95771	3.49997	2.57785	2.9039	2.5776	0.657967		'20-May-2020'	0.717433	1.2483	1.57814	1.61905	1.82466	1.80102	2.67051	NaN	2.53495	1.74926	0.595424		'15-May-2021'	0.585683	0.955595	1.03001	2.04035	1.01287	1.16744	1.30087	1.92719	1.41779	1.27087	0.440897		'15-May-2022'	2.01873	1.51021	1.97206	2.82813	2.10777	1.65181	1.86511	2.1649	NaN
11	'26-May-2019'	NaN	NaN	NaN	2.56414	2.78319	NaN	NaN	NaN	NaN	2.67367	0.109527		'04-Jun-2020'	0.800884	1.15899	2.12398	1.34106	2.17287	1.99872	1.85829	1.92246	1.536	1.65703	0.448126		'20-May-2021'	1.85865	2.03471	2.57178	2.47196	2.45823	2.91244	2.27837	2.69052	1.93543	2.3569	0.337552		'20-May-2022'	1.34956	1.60066	2.15573	1.72022	1.95525	2.85608	1.91003	1.95586	2.53283
12	'05-Jun-2019'	1.58551	1.56074	2.36247	2.4264	2.22357	2.28945	2.8285	2.53666	2.91337	2.30296	0.446504		'09-Jun-2020'	1.57375	1.79088	2.10667	2.34215	2.57387	2.45657	2.7225	2.83062	NaN	2.29963	0.416137		'25-May-2021'	NaN	NaN	NaN	NaN	2.16243	2.08469	2.32918	3.02851	1.58252	2.23747	0.467351		'25-May-2022'	1.46162	1.35308	1.47105	1.96007	2.50221	2.09415	2.53007	2.32651	2.74485
13	'10-Jun-2019'	1.5608	2.08623	2.43646	3.11561	2.93173	2.58301	3.38728	3.02991	3.22964	2.70674	0.562273		'14-Jun-2020'	NaN	NaN	NaN	NaN	NaN	1.21663	1.98177	2.00843	2.02219	1.80726	0.341307		'30-May-2021'	0.450222	1.55486	1.07002	1.87095	2.04117	1.72922	1.25114	2.05232	2.07022	1.56557	0.519229		'30-May-2022'	1.21871	1.57733	1.9542	1.58293	2.30267	1.30473	1.43932	1.63759	2.07822
14	'15-Jun-2019'	1.21243	1.45881	2.09215	2.55515	2.36138	2.28311	2.33574	3.56195	2.42239	2.25368	0.631771		'19-Jun-2020'	1.10042	2.12183	2.31039	1.88526	1.69722	2.34215	2.44628	1.90908	2.43071	2.02704	0.412135		'04-Jun-2021'	1.54636	1.49447	1.55176	1.64867	1.92872	1.57952	1.75461	2.38317	1.72663	1.73488	0.261777		'04-Jun-2022'	1.83397	NaN	1.88526	NaN	1.97127	2.60967	2.30216	2.58093	NaN
15	'20-Jun-2019'	1.18447	1.19636	1.41321	2.11861	1.7057	2.25555	1.39753	2.38941	2.64629	1.8119	0.520161		'24-Jun-2020'	1.04368	1.30512	1.60392	2.10775	2.0496	2.03414	2.21613	2.28082	2.03247	1.85263	0.408339		'09-Jun-2021'	1.89223	2.45939	2.6518	NaN	2.55044	2.94834	2.53419	2.59762	NaN	2.51915	0.294173		'09-Jun-2022'	0.857655	0.989181	1.15571	1.55759	1.46015	1.95686	1.88526	1.6547	2.20048
16	'25-Jun-2019'	0.795703	0.988358	1.51051	1.32199	1.11439	1.62716	1.5529	0.801675	1.56448	1.25302	0.316244		'29-Jun-2020'	1.55763	1.90967	2.80421	2.85802	2.38211	3.2049	3.075	2.50698	2.30414	2.51141	0.509456		'14-Jun-2021'	2.07454	2.03528	2.16071	2.23119	2.32844	2.57126	2.25786	2.18445	2.25758	2.23348	0.147775		'14-Jun-2022'	1.51747	1.75181	2.15188	2.5619	2.61577	2.89816	2.52862	2.12085	2.55689
17	'30-Jun-2019'	0.768357	1.21635	1.50405	1.64458	1.46418	1.50272	2.14503	1.57266	1.80176	1.5133	0.357269															'24-Jun-2021'	1.84333	1.83707	NaN	NaN	NaN	2.95904	NaN	NaN	NaN	2.21315	0.52743		'19-Jun-2022'	0.624633	0.744961	0.471166	0.696821	0.954582	0.72522	0.722975	1.41415	0.768357
18											#DIV/0!	#DIV/0!																												'29-Jun-2022'	1.38993	1.66026	0.923454	1.2108	1.27068	1.80799	1.49658	2.08912	2.61214
19											#DIV/0!	#DIV/0!
[truncated: 2 more columns]
