# Supplementary material for: Assessing COVID-19 lockdown effects on coastal water quality in a strongly impacted tourist destination using Sentinel-2 multispectral data
Source: PLoS One. 2025 Oct 30;20(10):e0334974. doi: 10.1371/journal.pone.0334974 (PMC12574896; doi:10.1371/journal.pone.0334974)
Supplement: S1 File — (ZIP) [file pone.0334974.s009.zip › COVID_CHLA_2019_2022.xlsx]

## Sheet: Coordenadas
Estacion	Lat	Lon
L01	23.3096	-106.492
L02	23.3011	-106.492
L03	23.2949	-106.486
L04	23.2882	-106.479
L05	23.2792	-106.472
L06	23.2682	-106.468
L07	23.2589	-106.468
L08	23.2523	-106.46
L09	23.2436	-106.457
L10	23.238	-106.449
L11	23.2331	-106.44
L12	23.2271	-106.433
L13	23.2195	-106.425
L14	23.2109	-106.425
L15	23.2059	-106.431
L16	23.1967	-106.429
L17	23.1918	-106.43
L18	23.1883	-106.429
L19	23.1833	-106.428
L20	23.1807	-106.429
L21	23.1769	-106.431
L22	23.1846	-106.433
L23	23.1811	-106.434
L24	23.176	-106.423
L25	23.1791	-106.419
L26	23.1832	-106.417
L27	23.1876	-106.415
L28	23.1964	-106.411
L29	23.2054	-106.407
L30	23.2107	-106.403
L31	23.2118	-106.392
L32	23.2131	-106.385
L33	23.2101	-106.377
L34	23.1997	-106.374
L35	23.1912	-106.369
L36	23.1858	-106.357
L37	23.1773	-106.351
L38	23.1712	-106.336
L39	23.1549	-106.33
L40	23.1851	-106.41
L41	23.1822	-106.4
L42	23.1773	-106.391
L43	23.1642	-106.375
L44	23.1518	-106.359
L45	23.1389	-106.344
L46	23.1258	-106.328
L47	23.1121	-106.313
L48	23.0973	-106.3
L49	23.09	-106.292
L50	23.0875	-106.288

## Sheet: turis
CHLA		1	2	3	4	5	6	7	8	9	10	11	12	13	14					1	2	3	4	5	6	7	8	9	10	11	12	13	14					1	2	3	4	5	6	7	8	9	10	11	12
1	'01-Apr-2019'	6.33262	9.67481	9.03511	8.56462	7.11268	9.16166	7.81635	7.73921	7.47215	6.77239	8.13672	7.52518	6.61889	14.4854	8.3177	1.96029
2	'06-Apr-2019'	6.31094	9.95192	4.52777	4.58896	42.9952	4.89385	24.8826	14.039	7.81635	4.55153	4.49858	4.89385	14.039	14.039	11.5735	10.3997		'05-Apr-2020'	9.71762	11.2147	93.9379	13.2365	8.02011	6.22899	12.6056	11.8862	12.2733	10.3789	9.95192	51.6732	14.039	14.039	19.9431	23.1093		'05-Apr-2021'	5.83597	8.48684	8.0692	10.1242	5.36917	7.15327	6.34992	12.8247	9.16166	8.71424	7.95352	15.1458
3	'11-Apr-2019'	11.6492	10.0929	11.3371	12.2213	12.3341	9.76214	14.039	10.3079	13.6255	10.8395	12.3839	10.5835	17.495	8.80392	11.8196	2.11266		'15-Apr-2020'	5.87525	5.75688	8.67809	4.52565	5.35259	7.29656	6.20907	5.80921	8.3559	8.0854	9.04186	10.2795	10.8361	4.50198	7.186	1.98218		'10-Apr-2021'	4.53258	12.8958	15.1047	17.2876	14.9474	10.8513	8.41298	16.1714	6.7505	4.84274	23.4736	6.11269
4	'21-Apr-2019'	10.0041	12.8958	13.4422	12.5782	13.0375	8.76242	11.9587	12.7075	10.9333	9.50478	14.039	11.8312	11.8808	7.12744	11.4788	1.9042		'20-Apr-2020'	NaN	NaN	13.6567	NaN	9.29203	14.8829	11.8692	7.53494	NaN	12.7834	10.7321	14.9795	9.22769	NaN	11.6621	2.49665		'15-Apr-2021'	7.23733	10.4244	6.58526	7.05055	8.80392	7.54109	10.1911	4.81819	8.14238	6.02148	7.71313	5.82985
5	'26-Apr-2019'	6.92992	8.41487	9.96055	8.80173	9.21462	9.16166	10.3054	6.70461	10.9637	8.56462	6.62531	10.2691	7.1367	5.03537	8.43487	1.66152		'25-Apr-2020'	7.92416	8.2706	8.0854	7.98698	9.45813	10.7409	5.43885	7.37074	9.64581	9.62487	7.37074	10.4607	9.83236	11.1161	8.80903	1.52092		'20-Apr-2021'	7.51352	9.57468	7.46413	9.77524	9.72643	9.46709	9.86783	6.36932	10.3402	6.91878	7.04801	10.8637
6	'01-May-2019'	NaN	NaN	NaN	NaN	20.3176	12.5462	12.1688	8.7783	11.4633	13.8877	14.446	12.4548	15.882	11.4982	13.3443	2.95263		'30-Apr-2020'	10.3045	13.9064	14.69	14.039	14.2089	11.8923	12.3559	14.2056	12.9495	11.4268	12.0618	12.1661	13.755	13.518	12.9628	1.23786		'25-Apr-2021'	NaN	NaN	15.4476	14.184	16.0383	13.8071	13.798	13.2282	NaN	14.4161	13.6434	13.8421
7	'06-May-2019'	8.26508	11.0615	12.9375	12.7006	9.4365	6.94907	10.0348	7.97415	11.1508	9.56628	9.1047	9.99377	9.2581	7.55915	9.71372	1.72098		'05-May-2020'	11.6786	14.8714	12.9875	11.2228	14.4043	13.6738	14.039	10.9053	12.8318	13.1866	11.6743	14.1848	16.0705	10.6371	13.0263	1.57038		'30-Apr-2021'	9.67801	12.5134	10.0041	11.475	8.97024	7.1477	10.1339	7.96142	10.2483	11.5896	11.5683	11.623
8	'11-May-2019'	12.2091	10.7492	10.3166	15.0176	17.2527	11.2331	11.8635	13.1822	13.1301	12.3711	13.0655	14.3582	15.5776	13.5362	13.1331	1.86012		'10-May-2020'	11.3879	8.41686	11.5296	11.5592	13.8601	10.183	11.743	9.91165	10.4881	9.8546	8.54751	10.1981	8.10883	10.9696	10.4827	1.48434		'05-May-2021'	11.7304	11.0588	8.58747	13.4095	9.98667	12.9772	10.9824	9.4344	8.95031	11.1405	10.501	12.2094
9	'16-May-2019'	6.42313	10.2398	5.27831	6.80085	7.85913	9.50325	6.60706	4.87376	7.45466	4.5447	5.98681	101.63	5.6291	14.039	14.0621	24.4084		'15-May-2020'	9.12016	9.71118	10.349	9.35642	12.1309	10.2538	11.0309	10.5687	9.90095	10.4891	9.25229	11.2919	11.2369	10.9522	10.4032	0.846124		'10-May-2021'	14.3457	14.1496	13.1608	12.5728	13.5132	14.3524	20.7705	18.3706	NaN	9.18896	7.98665	13.2257
10	'21-May-2019'	11.705	12.3494	10.3574	11.154	13.4436	12.9971	12.7633	10.4555	12.3255	10.196	11.705	9.92277	12.1379	12.2877	11.7	1.07813		'20-May-2020'	NaN	NaN	NaN	10.2162	10.168	24.4296	NaN	15.2369	17.5636	NaN	15.1268	14.1764	9.09061	6.64026	13.6276	5.05885		'15-May-2021'	15.1998	16.7306	15.6005	16.837	17.1199	14.8189	15.1298	14.1235	15.1665	NaN	NaN	14.1622
11	'05-Jun-2019'	NaN	NaN	13.7942	11.7494	14.1709	NaN	13.6481	14.7169	NaN	11.7306	13.0912	NaN	NaN	NaN	13.2716	1.07151		'04-Jun-2020'	13.6972	11.4496	12.1227	13.1904	15.3635	11.6197	14.6975	12.8318	12.276	12.0988	12.9363	15.0846	13.1355	11.6802	13.0131	1.24041		'20-May-2021'	12.1661	11.9471	11.8194	12.2554	14.7137	12.1481	11.2958	11.5531	12.5348	10.9402	12.4664	10.6817
12	'10-Jun-2019'	13.2274	14.6779	15.0288	13.7896	14.971	13.6352	14.1422	14.6303	14.1962	12.987	13.3324	14.039	14.4035	11.379	13.8885	0.926716		'09-Jun-2020'	11.5988	12.8156	13.8715	12.9157	15.1927	14.039	13.3649	12.1639	13.5657	NaN	12.9196	12.6015	12.0731	11.0058	12.9329	1.06507		'25-May-2021'	10.1426	14.3937	12.4334	11.3431	11.4802	14.1751	13.5596	11.3742	12.8217	11.1981	NaN	10.5262
13	'15-Jun-2019'	13.6917	16.5748	15.2277	20.432	15.3713	14.9089	13.7852	14.2738	14.1828	12.8647	14.5918	13.5499	15.982	14.5554	14.9994	1.78402		'19-Jun-2020'	13.0426	13.0959	13.8113	13.4363	15.3215	14.3676	15.1127	14.3618	14.7291	12.8752	17.4594	14.4525	15.2755	13.9299	14.3765	1.16354		'30-May-2021'	10.4616	10.1364	10.8478	9.60904	14.039	11.0093	13.2463	12.9225	12.813	11.3491	14.5936	9.93192
14	'20-Jun-2019'	10.4645	12.5199	13.6427	12.5331	14.9403	12.2415	13.423	10.6311	12.1414	13.3572	15.5334	14.2204	14.9959	11.8862	13.0379	1.49754		'24-Jun-2020'	12.7652	13.7306	14.8539	15.7669	14.4098	13.254	12.2465	14.1465	13.8281	13.2327	16.5155	12.0345	12.8816	14.599	13.8761	1.23845		'04-Jun-2021'	11.0896	13.8398	15.9808	15.1602	13.0426	11.4809	13.3791	10.5955	12.5404	13.8977	12.0076	14.6892
15	'25-Jun-2019'	8.67713	12.2482	12.5462	12.1266	12.1017	11.6079	13.3604	14.2013	12.3422	14.1873	10.9891	12.8539	9.97922	7.66731	11.7777	1.83409		'29-Jun-2020'	14.3887	14.2755	15.0638	13.1069	16.3875	12.8451	13.8662	15.0034	14.8934	15.861	15.9852	12.789	14.7279	14.6189	14.558	1.08355		'09-Jun-2021'	14.4658	15.4839	15.5149	15.7267	16.1178	15.3145	15.1411	14.8592	14.4944	14.1728	14.59	13.6038
16	'30-Jun-2019'	13.5362	13.1379	15.2406	15.6224	14.9909	14.8364	15.1946	14.039	13.8999	14.5538	15.1249	12.791	13.2439	11.7694	14.1415	1.08728																				'14-Jun-2021'	NaN	NaN	NaN	14.214	18.5026	17.9021	14.8687	14.7369	14.5216	14.5788	15.1355	14.3524
17																#DIV/0!	#DIV/0!																				'19-Jun-2021'	NaN	NaN	NaN	10.0449	16.5242	NaN	NaN	NaN	NaN	NaN	NaN	NaN
18																#DIV/0!	#DIV/0!																				'24-Jun-2021'	NaN	NaN	NaN	NaN	NaN	NaN	NaN	11.7406	NaN	11.7124	NaN	NaN
19																#DIV/0!	#DIV/0!
[truncated: 21 more columns]

## Sheet: sewage
CHLA		15	16	17	18	19	20	21	22	23					15	16	17	18	19	20	21	22	23					15	16	17	18	19	20	21	22	23					15	16	17	18	19	20	21	22	23
1	'01-Apr-2019'	5.52385	13.1713	6.86973	6.96513	7.37074	14.039	15.9486	9.1996	11.4969	10.065	3.50488
2	'06-Apr-2019'	5.70265	14.039	14.039	14.039	16.1714	9.8144	13.4295	4.77445	7.07706	11.0096	3.99954		'05-Apr-2020'	6.19263	39.6781	14.039	9.74105	7.15015	7.70264	7.91973	6.86973	14.9107	12.6893	9.99008		'05-Apr-2021'	6.59743	6.57196	10.9425	8.6304	7.81635	12.1132	12.3479	14.039	13.2699	10.2587	2.7334		'05-Apr-2022'	5.84618	5.08439	7.6813	5.43448	8.79989	8.21222	6.95058	7.81635	8.03804
3	'11-Apr-2019'	15.0593	12.688	15.1544	15.2415	11.989	13.6126	15.7084	18.1207	13.1762	14.5278	1.76327		'15-Apr-2020'	10.1028	10.1926	14.2196	9.75603	9.10409	10.623	12.7762	12.3244	11.0762	11.1305	1.55879		'10-Apr-2021'	4.58973	14.039	14.039	5.00694	6.43602	11.9074	16.5494	11.4633	17.0421	11.2303	4.52367		'10-Apr-2022'	8.78858	9.31435	12.4973	9.12573	7.60904	8.50619	14.967	7.98031	11.3431
4	'21-Apr-2019'	12.3839	12.8247	32.626	15.079	6.86973	10.3271	17.3992	16.5287	15.2904	15.481	6.80107		'20-Apr-2020'	NaN	NaN	NaN	NaN	12.0345	14.9107	NaN	NaN	NaN	13.4726	1.43809		'15-Apr-2021'	5.27073	42.9952	7.00041	4.76611	5.32401	9.3753	15.178	6.22664	7.91973	11.5618	11.5139		'15-Apr-2022'	8.41298	10.0063	8.92698	11.3197	10.2521	9.77191	12.2661	8.19726	8.96314
5	'26-Apr-2019'	9.21836	10.7532	11.5273	13.2722	5.65458	9.86628	12.0603	8.02011	11.2266	10.1777	2.17317		'25-Apr-2020'	11.444	24.0118	26.3341	15.5815	6.4612	13.1776	13.8058	9.02429	13.279	14.791	6.13366		'20-Apr-2021'	11.0615	7.53728	10.395	11.9834	11.7743	14.039	13.1684	14.039	12.2213	11.8021	1.90906		'20-Apr-2022'	5.90396	8.40381	10.065	9.84285	7.75119	10.1242	10.2738	10.4355	8.68867
6	'01-May-2019'	16.2104	16.5332	15.1419	15.6651	12.1713	15.3707	13.0177	16.3267	13.5315	14.8854	1.49612		'30-Apr-2020'	10.5025	12.6651	14.4291	16.2779	14.5883	13.279	13.3831	13.0639	14.8379	13.6696	1.53589		'25-Apr-2021'	13.3971	12.346	13.7254	13.4157	14.3797	14.6958	14.039	12.9955	15.0846	13.7865	0.811112		'25-Apr-2022'	12.4372	10.1689	12.7343	12.2168	11.2682	10.4872	10.4043	10.2652	13.3667
7	'06-May-2019'	8.93464	9.00009	10.8858	9.78375	5.07773	11.1284	11.3006	13.6301	16.1676	10.6565	2.93441		'05-May-2020'	15.5456	15.1519	13.3443	14.5954	14.536	15.9545	13.3709	13.7952	13.765	14.451	0.898754		'30-Apr-2021'	5.266	4.52777	7.48714	10.3271	12.1954	8.56462	15.518	9.43194	11.4165	9.41495	3.255		'30-Apr-2022'	13.6954	14.9786	12.6422	10.5488	11.1161	14.2797	14.039	13.7597	12.3349
8	'11-May-2019'	11.1843	10.9824	16.8429	16.752	16.2116	14.2103	10.9739	17.5459	14.4823	14.354	2.54865		'10-May-2020'	9.88581	9.23112	12.8933	8.78133	9.87113	11.6657	14.4515	11.9915	13.8519	11.4026	1.94837		'05-May-2021'	10.3458	14.7182	13.5872	11.5178	12.2073	13.9189	14.8768	14.3705	14.9571	13.3889	1.55926		'05-May-2022'	10.1567	9.85036	11.324	12.4834	10.8994	11.5118	13.5935	14.6438	14.039
9	'16-May-2019'	4.59267	77.2237	6.68349	16.0486	16.6423	12.9602	13.093	10.9053	18.8547	19.6671	20.8072		'15-May-2020'	12.9253	12.612	12.6154	10.8231	19.8464	9.39724	14.8714	13.5029	11.8535	13.1608	2.78353		'10-May-2021'	14.039	13.2449	13.5129	12.0911	9.46936	7.77247	13.4001	14.2852	13.5622	12.3753	2.12489		'10-May-2022'	17.293	30.3069	20.3611	17.3263	14.3321	18.9285	18.8306	15.1554	18.9662
10	'21-May-2019'	14.7236	13.0528	13.8331	15.0896	15.7256	12.4834	13.6498	13.7859	15.9667	14.2567	1.12333		'20-May-2020'	10.7499	11.4785	13.5409	14.3053	10.1272	13.3684	14.6889	11.5221	NaN	12.4726	1.6037		'15-May-2021'	16.0029	16.1228	16.5369	15.9687	15.9908	16.428	14.8086	15.0337	15.625	15.8353	0.551501		'15-May-2022'	15.4456	15.5993	NaN	16.1532	13.7769	13.7434	16.7578	16.3885	15.436
11	'10-Jun-2019'	14.7156	14.6039	14.212	13.6907	14.3989	17.2451	16.2163	14.5186	12.5444	14.6828	1.28279		'25-May-2020'	NaN	NaN	NaN	14.1168	NaN	NaN	13.7371	13.3601	15.337	14.1378	0.742257		'20-May-2021'	12.2011	13.6427	12.883	12.0312	12.7422	11.5795	14.654	14.2988	18.6375	13.63	2.01991		'20-May-2022'	9.81856	10.1571	11.2596	11.2837	11.7249	13.0032	14.647	14.4555	14.9398
12	'15-Jun-2019'	14.4069	14.8244	15.8412	14.2275	13.2173	17.2962	16.5753	15.8982	16.1043	15.3768	1.21871		'04-Jun-2020'	11.3708	11.9528	12.2859	13.6154	15.0762	14.8586	15.1515	15.2709	13.8155	13.7108	1.42627		'30-May-2021'	13.2235	19.777	14.9968	17.4164	8.76541	17.6522	13.7538	13.4698	15.2551	14.9233	3.01157		'25-May-2022'	11.7852	12.9385	14.2878	11.8535	12.0076	14.2073	14.8719	13.4394	14.393
13	'20-Jun-2019'	14.18	17.4789	16.3306	13.189	13.6559	13.4524	13.9411	15.175	16.0739	14.8307	1.41879		'09-Jun-2020'	NaN	16.2081	NaN	17.2319	14.2511	14.862	16.5042	15.6403	15.7669	15.7806	0.92705		'04-Jun-2021'	13.0694	9.30231	13.5653	12.1161	10.9498	17.8038	13.3717	14.1598	15.8872	13.3584	2.37398		'30-May-2022'	8.79094	12.0472	12.6911	12.8679	11.6136	14.5418	12.5095	14.9107	14.2744
14	'25-Jun-2019'	8.31238	11.4046	12.7311	9.87442	7.2214	17.2395	13.4563	15.1979	11.3407	11.8643	3.0168		'19-Jun-2020'	14.7874	12.5547	15.7004	14.5218	11.6007	15.0882	15.2638	17.6307	15.9754	14.7914	1.69499		'09-Jun-2021'	14.039	14.6904	15.3744	14.7664	12.7067	14.2019	17.0528	15.9277	15.2814	14.8934	1.16247		'04-Jun-2022'	NaN	13.701	13.3095	10.7753	11.4036	12.2736	13.1341	12.6176	14.039
15	'30-Jun-2019'	14.6101	14.9002	16.8151	14.039	18.2299	16.7937	14.5141	14.6876	17.2694	15.7621	1.4254		'24-Jun-2020'	14.3502	14.4679	14.039	14.2296	18.5232	17.1022	17.8101	14.039	17.6806	15.8046	1.80226		'14-Jun-2021'	15.1738	15.5884	14.308	15.2168	16.0205	14.8205	16.5273	14.6114	15.534	15.3112	0.65602		'09-Jun-2022'	15.7912	16.2229	15.4502	14.2838	15.3565	14.482	16.1334	18.1605	17.4274
16											#DIV/0!	#DIV/0!		'29-Jun-2020'	12.8863	15.5445	16.2892	16.2229	15.415	11.8305	15.3831	15.1404	14.5061	14.802	1.42194		'19-Jun-2021'	NaN	NaN	NaN	12.0936	14.039	NaN	14.9043	16.255	NaN	14.323	1.51009		'14-Jun-2022'	15.7111	16.1676	15.6289	15.9664	13.7413	15.262	15.6561	16.6524	18.2149
17											#DIV/0!	#DIV/0!															'24-Jun-2021'	12.8006	12.2588	13.7938	10.41	11.8535	10.558	11.4213	11.0081	12.7052	11.8677	1.06527		'19-Jun-2022'	14.8934	NaN	24.8901	28.8025	16.827	10.9788	9.69394	7.5682	11.2567
18											#DIV/0!	#DIV/0!																												'29-Jun-2022'	10.1499	10.4222	12.7849	9.47912	11.4039	14.8484	15.4649	14.1655	12.7688
19											#DIV/0!	#DIV/0!
[truncated: 2 more columns]

## Sheet: harbor
CHLA		24	25	26	27	28	29					24	25	26	27	28	29					24	25	26	27	28	29					24	25	26	27	28	29
1	'01-Apr-2019'	9.27788	9.64581	5.99839	7.62235	5.18041	8.72159	7.74107	1.66129
2	'06-Apr-2019'	15.6096	8.30416	77.2237	6.7434	16.1714	8.59613	22.1081	24.9145		'05-Apr-2020'	6.37578	5.19042	4.68926	82.9948	14.039	NaN	22.6579	30.3576		'05-Apr-2021'	11.2757	15.9736	9.01143	22.2476	64.6147	4.84274	21.3276	20.1154		'05-Apr-2022'	9.37158	8.26508	7.14666	5.56362	4.70501	6.3559	6.90131	1.5776
3	'11-Apr-2019'	15.0311	14.4256	11.9915	9.99229	54.4961	7.01878	18.8259	16.1776		'15-Apr-2020'	9.97086	11.2801	6.33113	6.00157	85.3649	10.6848	21.6056	28.587		'10-Apr-2021'	12.3047	12.5977	7.70985	42.9952	32.3266	10.5819	19.7527	13.1283		'10-Apr-2022'	13.488	27.2233	33.1573	42.5704	35.787	26.0811	29.7179	9.09864
4	'21-Apr-2019'	12.9669	14.6779	7.58841	10.8672	10.9459	7.99806	10.8407	2.51379		'20-Apr-2020'	NaN	12.716	NaN	11.8822	NaN	10.3683	11.6555	0.971746		'15-Apr-2021'	16.1995	15.76	4.50642	10.3665	14.039	14.039	12.4851	4.03111		'15-Apr-2022'	9.88754	10.8688	11.5076	6.92462	11.4064	14.8059	10.9001	2.33493
5	'26-Apr-2019'	11.6526	11.5334	9.82374	7.44872	20.4625	16.4321	12.8922	4.3257		'25-Apr-2020'	19.1097	12.1713	10.5262	11.0654	14.039	18.4333	14.2241	3.40311		'20-Apr-2021'	12.9624	17.3784	12.9801	88.0054	115.241	64.3356	51.8172	40.1932		'20-Apr-2022'	12.3133	11.7916	10.2079	13.3291	8.28204	6.4954	10.4032	2.37856
6	'01-May-2019'	12.3114	13.8172	12.3795	12.5547	10.7548	12.5716	12.3982	0.892263		'30-Apr-2020'	10.6775	12.7325	12.6276	12.5632	10.8017	14.039	12.2402	1.17215		'25-Apr-2021'	12.7944	13.3192	10.8106	10.6208	10.0532	11.7372	11.5559	1.18068		'25-Apr-2022'	12.5495	11.9587	13.3007	11.7534	11.2637	13.9008	12.4545	0.910338
7	'06-May-2019'	13.9103	12.1458	9.03991	10.0738	7.98583	10.0579	10.5356	1.96475		'05-May-2020'	13.9021	12.4548	12.1954	10.7521	6.7354	11.3715	11.2352	2.2369		'30-Apr-2021'	14.8569	10.2004	11.5733	10.112	14.039	4.5202	10.8836	3.36091		'30-Apr-2022'	12.8	13.6036	12.5573	12.0542	12.9573	13.8172	12.9649	0.599588
8	'11-May-2019'	14.279	16.6356	9.00857	10.4905	11.8161	9.80423	12.0057	2.66974		'10-May-2020'	15.3253	NaN	8.60864	14.1863	8.44483	7.15518	10.744	3.33356		'05-May-2021'	14.2398	16.2196	15.4502	12.9833	8.7783	11.3006	13.162	2.53181		'05-May-2022'	13.6133	14.2288	10.976	11.2848	10.6622	12.1414	12.1511	1.34183
9	'16-May-2019'	11.3805	10.3683	5.36598	6.49421	104.099	11.6662	24.8957	35.5009		'15-May-2020'	15.6982	16.0783	17.3699	20.4424	16.7231	13.8637	16.696	1.9954		'10-May-2021'	11.8434	13.7896	13.1393	11.1822	9.74105	11.8446	11.9234	1.3093		'10-May-2022'	16.6454	16.581	20.3537	27.1711	NaN	30.5868	22.2676	5.67207
10	'21-May-2019'	12.8958	12.1902	13.3206	12.8204	7.05055	9.28921	11.2611	2.3031		'20-May-2020'	11.0691	14.8435	12.1042	7.89665	17.6531	12.1075	12.6123	3.04192		'15-May-2021'	16.2967	16.3317	15.9269	16.4203	10.2023	12.5199	14.6163	2.40196		'15-May-2022'	NaN	15.3231	14.7651	14.2598	14.8918	NaN	14.8099	0.37905
11	'05-Jun-2019'	15.5603	14.8665	14.998	NaN	NaN	NaN	15.1416	0.300906		'04-Jun-2020'	14.6352	15.534	14.3135	14.7426	10.8693	12.7547	13.8082	1.55659		'20-May-2021'	12.2277	12.8484	12.4393	13.0147	14.8277	14.8429	13.3668	1.06956		'20-May-2022'	15.6224	13.8321	11.5565	10.1479	14.5346	16.2992	13.6654	2.17448
12	'10-Jun-2019'	15.9471	15.1761	15.2755	11.8862	12.3839	11.1312	13.6333	1.88435		'09-Jun-2020'	14.9474	14.9598	NaN	13.1112	12.9465	NaN	13.9912	0.964152		'25-May-2021'	NaN	NaN	NaN	NaN	15.04	15.4747	15.2574	0.217368		'25-May-2022'	12.3625	11.9074	12.2453	12.0389	11.576	11.7459	11.9793	0.271864
13	'15-Jun-2019'	15.1761	14.1305	13.0055	13.6719	9.16166	12.8318	12.9963	1.88088		'19-Jun-2020'	13.7423	14.7764	13.0617	13.8206	14.039	13.6441	13.8474	0.511546		'30-May-2021'	17.3112	15.3594	13.1684	10.0449	5.24097	9.51231	11.7729	4.00512		'30-May-2022'	15.2194	11.643	10.9657	9.78718	8.36494	8.79513	10.7959	2.28197
14	'20-Jun-2019'	16.8675	18.5944	15.7844	13.2054	13.2212	14.2583	15.3219	1.97211		'24-Jun-2020'	17.2612	17.1886	16.8747	17.4407	13.29	14.3655	16.0701	1.62432		'04-Jun-2021'	14.8747	14.2322	14.3321	12.3531	12.2213	14.039	13.6754	1.01446		'04-Jun-2022'	13.9477	14.1333	10.9864	11.4024	10.1606	10.3914	11.837	1.60939
15	'25-Jun-2019'	17.9437	13.2889	16.4069	10.5955	15.1487	15.7049	14.8481	2.3577		'29-Jun-2020'	15.5297	16.255	15.3551	15.1651	14.7655	14.2309	15.2169	0.628915		'09-Jun-2021'	NaN	NaN	14.9155	14.9142	14.7764	NaN	14.8687	0.0652845		'09-Jun-2022'	15.9039	18.3019	12.4834	11.7124	11.2463	13.0683	13.786	2.5113
16	'30-Jun-2019'	18.2766	14.787	14.039	12.5433	11.8968	14.3292	14.312	2.04042												'14-Jun-2021'	14.1432	15.6877	15.733	16.1273	13.2108	13.0831	14.6642	1.23925		'14-Jun-2022'	15.8241	14.6673	13.5732	13.8032	14.121	15.8221	14.6352	0.904411
17								#DIV/0!	#DIV/0!												'19-Jun-2021'	10.3559	17.7473	NaN	NaN	NaN	NaN	14.0516	3.69568		'19-Jun-2022'	12.588	14.6779	15.2844	18.0246	15.6096	11.357	14.5903	2.15197
18								#DIV/0!	#DIV/0!												'24-Jun-2021'	12.7365	12.3241	11.7022	13.8251	NaN	NaN	12.647	0.773436		'29-Jun-2022'	13.7273	12.6041	9.49868	10.7174	8.17392	8.06422	10.4643	2.13028
19								#DIV/0!	#DIV/0!

## Sheet: indus
CHLA		30	31	32	33					30	31	32	33					30	31	32	33					30	31	32	33
1	'01-Apr-2019'	10.6262	10.1951	10.0345	11.9719	10.7069	0.761729
2	'06-Apr-2019'	13.5392	15.4653	17.4662	13.8233	15.0735	1.56491		'05-Apr-2020'	5.05334	4.49853	NaN	4.63278	4.72822	0.236336		'05-Apr-2021'	26.3132	7.21012	8.96447	8.12823	12.654	7.91049		'05-Apr-2022'	6.06793	8.32595	6.86973	7.32321	7.1467	0.815821
3	'11-Apr-2019'	9.48828	4.66291	5.26085	9.81917	7.3078	2.35833		'15-Apr-2020'	5.4169	7.43768	8.0854	8.04051	7.24512	1.08607		'10-Apr-2021'	7.53408	9.34042	6.34675	4.50883	6.93252	1.75907		'10-Apr-2022'	23.6347	29.7388	24.8136	30.654	27.2103	3.03236
4	'21-Apr-2019'	14.6338	8.31822	11.2904	7.86143	10.526	2.71259		'20-Apr-2020'	6.78749	9.27481	5.49404	7.4417	7.24951	1.36326		'15-Apr-2021'	5.6127	5.21843	4.63994	4.50801	4.99477	0.44573		'15-Apr-2022'	12.9367	16.5351	16.7011	16.9279	15.7752	1.64471
5	'26-Apr-2019'	49.6686	6.67313	4.50116	9.23112	17.5185	18.6372		'25-Apr-2020'	5.28654	8.36399	10.1492	9.98067	8.4451	1.95224		'20-Apr-2021'	16.0486	18.1154	24.963	16.3485	18.8689	3.60597		'20-Apr-2022'	7.1952	7.30013	8.9581	6.77239	7.55646	0.833003
6	'06-May-2019'	9.12999	11.3084	10.8384	9.53827	10.2038	0.89706		'30-Apr-2020'	14.039	8.60349	10.4293	11.0733	11.0363	1.95605		'25-Apr-2021'	10.6192	12.6542	12.2912	12.1533	11.9295	0.778283		'25-Apr-2022'	14.6524	13.9417	13.6608	14.4671	14.1805	0.39749
7	'11-May-2019'	10.744	7.13551	11.1091	13.215	10.5509	2.18581		'05-May-2020'	10.8375	13.4495	10.0041	12.6577	11.7372	1.37774		'30-Apr-2021'	5.34549	6.14353	8.09831	10.4922	7.51988	1.98692		'30-Apr-2022'	13.8597	13.3531	12.8871	12.698	13.1995	0.449599
8	'16-May-2019'	5.0268	9.98067	11.1229	10.3223	9.11317	2.39541		'10-May-2020'	7.41771	9.49096	9.06248	11.3666	9.33444	1.40553		'05-May-2021'	33.3038	14.039	16.4265	18.8306	20.65	7.49953		'05-May-2022'	12.4631	13.0401	13.4025	15.1411	13.5117	0.998606
9	'21-May-2019'	10.8934	10.1593	7.91973	12.9001	10.4681	1.78081		'15-May-2020'	17.5298	14.2344	8.53422	21.0672	15.3414	4.61348		'10-May-2021'	11.1312	NaN	13.6291	8.37344	11.0446	2.14648		'10-May-2022'	34.5029	24.058	18.4398	22.7157	24.9291	5.90392
10	'05-Jun-2019'	NaN	NaN	12.6727	13.9598	13.3162	0.643548		'20-May-2020'	11.4089	15.7543	13.6463	13.82	13.6574	1.5394		'15-May-2021'	14.6925	9.97086	10.2445	7.45729	10.5913	2.60513		'15-May-2022'	16.9937	NaN	NaN	15.1759	16.0848	0.908904
11	'10-Jun-2019'	11.4713	19.9294	13.2327	NaN	14.8778	3.64368		'04-Jun-2020'	13.9591	13.3422	12.4708	13.8195	13.3979	0.582073		'20-May-2021'	14.4545	14.3908	13.026	14.4933	14.0911	0.616035		'20-May-2022'	14.742	14.8985	14.4484	14.972	14.7652	0.20092
12	'15-Jun-2019'	13.1161	13.2739	13.1815	13.8519	13.3559	0.291828		'09-Jun-2020'	12.4036	12.3737	NaN	NaN	12.3887	0.0149295		'30-May-2021'	8.58533	10.1092	11.7038	10.5826	10.2452	1.1197		'25-May-2022'	11.7372	11.5536	12.3405	14.7241	12.5889	1.2667
13	'20-Jun-2019'	10.8123	11.7969	11.2547	12.825	11.6722	0.751343		'19-Jun-2020'	14.039	14.1899	14.039	14.4671	14.1837	0.174797		'04-Jun-2021'	10.6317	16.8142	19.0299	12.8804	14.8391	3.27879		'30-May-2022'	11.09	10.8079	10.6558	8.90408	10.3644	0.857415
14	'25-Jun-2019'	12.9025	14.368	13.7493	15.3279	14.0869	0.885401		'24-Jun-2020'	13.9206	13.3781	14.4802	14.2235	14.0006	0.410382		'14-Jun-2021'	12.2029	12.3319	13.5911	12.1641	12.5725	0.591375		'09-Jun-2022'	15.2832	12.9918	15.651	14.7827	14.6772	1.02072
15	'30-Jun-2019'	12.5915	12.9669	13.2705	13.1435	12.9931	0.255708		'29-Jun-2020'	15.339	15.0733	15.5657	13.675	14.9132	0.735809										'14-Jun-2022'	14.1513	16.9034	14.1137	14.1131	14.8204	1.20274
16																									'19-Jun-2022'	9.83236	13.4081	12.2322	14.5102	12.4957	1.7359
17						#DIV/0!	#DIV/0!																		'24-Jun-2022'	13.5333	13.5273	11.6144	15.1458	13.4552	1.2508
18						#DIV/0!	#DIV/0!																		'29-Jun-2022'	9.12999	10.3574	NaN	12.0358	10.5077	1.19106
19						#DIV/0!	#DIV/0!

## Sheet: mangroves
CHLA		34	35	36	37	38	39					34	35	36	37	38	39					34	35	36	37	38	39					34	35	36	37	38	39
1	'01-Apr-2019'	11.9428	11.7938	11.3251	8.53351	7.42704	6.71903	9.62353	2.13826
2	'06-Apr-2019'	9.86783	14.2751	23.7792	25.134	18.7551	9.47552	16.8811	6.19175		'05-Apr-2020'	5.26238	6.6867	6.25394	16.2177	13.3462	NaN	9.55338	4.38897		'05-Apr-2021'	5.04232	10.8879	7.28228	6.25563	10.3385	4.91215	7.45312	2.37538		'05-Apr-2022'	6.30099	5.36163	6.83649	4.59888	6.58624	6.7354	6.06994	0.818136
3	'11-Apr-2019'	10.3517	9.37694	7.80047	8.76356	8.04376	4.57694	8.15222	1.80875		'15-Apr-2020'	5.93879	5.65956	11.7196	12.1649	8.42849	4.63896	8.09172	2.95347		'10-Apr-2021'	4.68125	5.18886	4.78493	4.50779	4.51416	5.00694	4.78066	0.249403		'10-Apr-2022'	22.7546	18.0787	7.65744	12.8146	18.1024	11.7017	15.1849	4.97661
4	'21-Apr-2019'	7.19081	5.99712	8.02951	5.06167	8.79039	4.94891	6.66974	1.45013		'20-Apr-2020'	8.36523	NaN	8.8461	7.17724	7.81635	NaN	8.05123	0.622382		'15-Apr-2021'	4.73901	38.3401	5.14732	4.96249	6.22349	4.4985	10.6518	12.3945		'15-Apr-2022'	16.1888	9.12315	6.84501	7.37074	8.35998	9.57167	9.57655	3.10198
5	'26-Apr-2019'	4.91086	4.91086	6.37238	4.94891	6.2734	4.82548	5.37365	0.672836		'25-Apr-2020'	5.89839	4.58651	6.32677	4.87404	6.17937	5.06328	5.48806	0.673295		'20-Apr-2021'	16.3048	24.2901	24.1747	15.7247	8.89038	5.43638	15.8035	7.04301		'20-Apr-2022'	6.52148	8.45396	6.70269	4.68999	5.96614	13.2607	7.59915	2.76521
6	'06-May-2019'	9.05235	7.63374	7.46021	7.46413	6.702	7.43539	7.62464	0.704545		'30-Apr-2020'	11.7969	13.1402	17.5082	15.0311	11.6625	10.5431	13.2803	2.35479		'25-Apr-2021'	10.3608	10.7415	12.4312	11.5377	13.5771	NaN	11.7297	1.16551		'25-Apr-2022'	12.5041	10.1571	12.162	10.1115	12.1966	11.357	11.4147	0.969532
7	'11-May-2019'	10.6547	10.9961	7.51001	12.4121	11.0053	5.02843	9.60111	2.52362		'05-May-2020'	7.58298	8.82207	11.3681	11.8126	13.5762	13.7775	11.1566	2.28835		'30-Apr-2021'	6.82441	6.42169	9.1309	5.26977	8.61409	5.56954	6.97173	1.44605		'30-Apr-2022'	12.9713	12.3584	11.7546	10.9382	10.855	10.2333	11.5185	0.939918
8	'16-May-2019'	7.7953	9.51398	12.3797	10.8219	7.87913	5.02119	8.90186	2.36243		'10-May-2020'	8.36822	9.65989	8.15276	7.39216	8.84883	11.6452	9.01118	1.36363		'05-May-2021'	22.2593	19.6979	20.011	11.874	16.0666	12.3405	17.0416	3.93388		'05-May-2022'	16.1583	15.4947	13.466	8.40944	8.34587	10.9788	12.1422	3.13102
9	'21-May-2019'	11.3291	9.61644	11.2145	10.541	11.155	4.67036	9.75439	2.34728		'15-May-2020'	12.8366	11.3075	12.2669	8.5808	10.7085	14.039	11.6232	1.72797		'10-May-2021'	NaN	NaN	NaN	11.1095	11.5461	NaN	11.3278	0.218301		'10-May-2022'	17.1036	15.7479	11.951	8.98554	14.1883	9.93562	12.9853	2.95544
10	'05-Jun-2019'	NaN	14.1171	14.8306	13.9598	NaN	13.168	14.0189	0.59077		'20-May-2020'	10.3095	9.56042	NaN	9.44381	12.6605	8.66917	10.1287	1.36857		'15-May-2021'	7.87798	7.0147	10.7834	11.5449	11.2672	14.27	10.4597	2.41476		'15-May-2022'	14.5895	13.084	13.8919	14.1997	NaN	14.3937	14.0318	0.526892
11	'10-Jun-2019'	14.6338	14.5691	12.9781	11.9376	13.9598	15.4275	13.9177	1.15629		'04-Jun-2020'	12.0345	12.0048	14.1537	13.4728	13.9334	17.6917	13.8818	1.90152		'20-May-2021'	13.2938	11.3204	13.9481	16.2824	16.9716	18.8191	15.1059	2.50357		'20-May-2022'	13.9537	13.6283	13.3529	10.4109	10.8661	11.0175	12.2049	1.46189
12	'15-Jun-2019'	12.7137	14.1363	16.2659	14.7036	14.5978	16.1354	14.7588	1.20866		'09-Jun-2020'	NaN	NaN	NaN	NaN	13.1665	14.5001	13.8333	0.666805		'25-May-2021'	NaN	NaN	NaN	NaN	14.6092	12.3589	13.484	1.12517		'25-May-2022'	12.4378	12.0954	12.4078	13.2512	13.0876	11.5652	12.4742	0.570892
13	'20-Jun-2019'	11.6526	12.2769	9.78718	11.6503	13.082	10.4891	11.4897	1.08836		'19-Jun-2020'	14.5128	14.039	15.1243	12.9713	15.1515	16.9687	14.7946	1.22047		'30-May-2021'	11.1095	8.49733	10.9747	10.6007	11.3138	11.7208	10.7028	1.04271		'30-May-2022'	10.1596	8.82633	10.1651	9.18386	11.3501	11.2236	10.1514	0.937961
14	'25-Jun-2019'	18.4201	20.5251	14.8569	15.1602	13.1669	11.0274	15.5261	3.15571		'24-Jun-2020'	13.2428	13.3949	13.8131	13.0829	13.7306	17.0363	14.0501	1.35967		'04-Jun-2021'	15.7967	15.8365	13.4118	14.3126	15.1979	14.2309	14.7977	0.886448		'04-Jun-2022'	NaN	12.71	NaN	NaN	13.3775	12.6976	12.9284	0.317635
15	'30-Jun-2019'	13.8924	11.3365	14.4712	11.9664	12.8679	16.1151	13.4416	1.59936		'29-Jun-2020'	13.7204	13.4577	13.3158	15.4828	14.9077	16.4519	14.5561	1.15612		'09-Jun-2021'	15.2254	15.3463	NaN	NaN	17.2918	NaN	15.9545	0.946934		'09-Jun-2022'	13.4559	13.9238	15.4098	14.5331	13.0445	10.8252	13.5321	1.42901
16								#DIV/0!	#DIV/0!												'14-Jun-2021'	13.0602	12.965	14.1085	13.7938	13.4583	15.1263	13.752	0.730479		'14-Jun-2022'	13.3418	15.6562	15.6146	15.9997	16.0965	17.5008	15.7016	1.22882
17								#DIV/0!	#DIV/0!																						'19-Jun-2022'	11.7904	8.56462	12.9833	10.3271	14.8768	10.618	11.5267	2.01878
18								#DIV/0!	#DIV/0!																						'24-Jun-2022'	NaN	10.2603	NaN	NaN	13.5485	17.025	13.6113	2.76203
19								#DIV/0!	#DIV/0!																						'29-Jun-2022'	10.5612	11.0941	11.7372	10.7882	11.3291	10.4339	10.9906	0.450559

## Sheet: coastline
CHLA		40	41	42	43	44	45	46	47	48					40	41	42	43	44	45	46	47	48					40	41	42	43	44	45	46	47	48					40	41	42	43	44	45	46	47	48
1	'01-Apr-2019'	6.43253	8.27381	9.12999	9.49506	8.23941	12.2554	14.039	15.9486	9.44074	10.3616	2.90096
2	'06-Apr-2019'	36.855	7.00041	5.70265	4.76611	6.19263	4.91022	4.9922	7.27512	12.8318	10.0585	9.75785		'05-Apr-2020'	6.09972	9.33332	8.56462	9.03991	16.6634	NaN	9.72069	7.00041	NaN	9.48886	3.16873		'05-Apr-2021'	6.25083	9.3671	8.43511	7.81635	10.2342	8.43298	10.691	8.80562	9.10618	8.79326	1.23745		'05-Apr-2022'	6.4559	6.93988	8.3799	6.8949	8.28142	8.18882	9.00406	8.83939	8.90804
3	'11-Apr-2019'	10.4628	10.5727	12.1021	11.5849	12.1075	13.0602	13.239	11.5701	12.8392	11.9487	0.949791		'15-Apr-2020'	8.2284	8.95939	9.05235	7.18747	10.7053	6.79341	12.198	8.95031	13.906	9.5534	2.19099		'10-Apr-2021'	6.78058	8.64662	9.7317	9.61189	11.8718	9.34589	8.09663	4.71976	8.04201	8.53854	1.89927		'10-Apr-2022'	7.46413	10.2521	11.263	9.83642	12.871	9.51332	11.3006	9.14314	10.7811
4	'21-Apr-2019'	8.1457	8.65815	9.84409	10.7976	14.2932	13.2212	13.4583	14.2628	11.9883	11.6299	2.23314		'20-Apr-2020'	10.2521	9.79811	12.1102	16.8828	11.4427	10.9744	9.93829	6.44907	7.55868	10.6007	2.79456		'15-Apr-2021'	4.58896	5.59087	5.06841	7.34579	7.05315	5.87323	4.90877	4.79945	4.61016	5.53764	0.977664		'15-Apr-2022'	6.19722	6.92378	9.6676	7.03919	6.43083	5.59062	9.9735	8.33676	10.0568
5	'26-Apr-2019'	6.11269	9.68917	10.3928	10.7931	10.0981	13.2335	11.4988	10.7113	9.46658	10.2218	1.79662		'25-Apr-2020'	7.00041	4.85394	9.78276	10.2263	12.6954	13.791	11.9785	13.8438	12.3881	10.7289	2.92168		'20-Apr-2021'	6.13014	10.9053	8.47576	10.2439	10.3312	10.1426	11.4338	9.88833	10.8768	9.82531	1.52282		'20-Apr-2022'	12.3293	11.8255	8.99593	15.211	11.9752	12.5941	8.77315	11.4366	8.97249
6	'01-May-2019'	14.039	16.6581	15.1791	19.7168	NaN	15.8217	12.5604	16.4245	11.5035	15.2379	2.40784		'30-Apr-2020'	6.63377	10.9899	11.4064	11.2715	10.6622	12.9157	14.2025	13.6498	14.267	11.7776	2.2508		'25-Apr-2021'	9.86912	11.9534	12.2388	11.1535	NaN	14.473	NaN	NaN	NaN	11.9376	1.5108		'25-Apr-2022'	9.4335	9.01685	10.9053	10.7403	11.8303	11.9802	11.8349	11.2034	11.2818
7	'06-May-2019'	6.18766	8.58163	11.4954	11.2449	10.9657	12.0123	10.4147	8.62448	7.94871	9.7195	1.85225		'05-May-2020'	7.81635	10.5104	14.4074	14.039	13.5775	14.2275	14.8484	12.0076	9.8144	12.361	2.3296		'30-Apr-2021'	7.26021	7.21012	11.7444	8.62448	10.5764	8.94475	6.88707	9.41589	7.30638	8.6633	1.59432		'30-Apr-2022'	11.06	12.3422	12.7484	11.8645	13.5488	12.6946	12.1091	12.6795	13.3902
8	'11-May-2019'	11.1416	12.3368	12.7513	11.1034	14.5529	11.1339	11.0453	11.8535	14.039	12.2175	1.25392		'10-May-2020'	NaN	NaN	10.1575	11.3515	9.67615	9.61644	NaN	10.6527	9.65438	10.1848	0.638219		'05-May-2021'	9.94	6.97456	11.3311	13.9222	12.2213	10.337	12.1189	11.4214	11.3979	11.0738	1.80882		'05-May-2022'	7.81635	11.155	13.238	12.1497	11.0456	12.0013	10.882	12.3761	12.1456
9	'16-May-2019'	47.163	17.1689	4.51851	5.1812	6.86973	4.49953	4.60013	10.8543	4.50584	11.7068	13.1642		'15-May-2020'	8.72636	11.8007	10.414	12.0076	11.6287	12.8318	12.7762	11.8832	12.7776	11.6496	1.25686		'10-May-2021'	11.476	11.8657	14.6231	13.6195	10.9788	NaN	NaN	NaN	NaN	12.5126	1.38019		'10-May-2022'	10.9053	13.7798	13.8	12.4332	16.966	13.3561	15.5993	12.5651	14.039
10	'21-May-2019'	12.655	11.3006	12.9669	12.2492	14.3874	13.9696	12.3779	12.6719	13.1323	12.8568	0.866955		'20-May-2020'	9.53368	11.4867	12.5408	12.7211	13.2331	12.1144	10.8448	NaN	9.87471	11.5436	1.26874		'15-May-2021'	9.55655	12.1028	11.2113	12.1192	11.5882	13.0712	11.7749	11.7114	12.4033	11.7265	0.916395		'15-May-2022'	14.3005	14.5871	17.2784	16.3569	17.2182	17.7323	18.257	16.5704	NaN
11	'26-May-2019'	NaN	NaN	NaN	14.4774	14.039	NaN	NaN	NaN	NaN	14.2582	0.219194		'04-Jun-2020'	10.8183	11.9587	13.342	14.75	12.7335	13.4233	13.3486	12.0112	12.1497	12.7262	1.07605		'20-May-2021'	11.0784	11.5701	11.5556	12.7719	13.6203	13.3761	13.6367	12.9469	11.7927	12.4832	0.934742		'20-May-2022'	10.0287	10.3376	10.6091	11.2252	10.5858	9.41305	11.8836	9.73418	12.2314
12	'05-Jun-2019'	12.566	14.1249	14.2542	12.8318	13.7011	13.0702	13.6601	11.8713	12.1366	13.1351	0.805702		'09-Jun-2020'	11.6033	13.5073	12.64	12.9617	13.879	14.6625	13.2411	11.974	NaN	13.0586	0.93267		'25-May-2021'	NaN	NaN	NaN	NaN	9.98636	13.8722	10.7753	14.2389	10.9813	11.9708	1.73816		'25-May-2022'	10.053	11.5914	13.2636	13.8709	12.2059	12.8204	12.0572	11.4205	10.5966
13	'10-Jun-2019'	12.8804	14.8556	12.9176	13.9068	13.5578	15.7122	14.1045	15.269	14.68	14.2093	0.941769		'14-Jun-2020'	NaN	NaN	NaN	NaN	NaN	14.3842	13.1956	12.193	13.771	13.386	0.806859		'30-May-2021'	9.29203	10.537	8.61409	11.5173	10.8883	11.628	12.2347	10.2661	10.6622	10.6266	1.07605		'30-May-2022'	10.9471	11.6909	8.81724	9.02189	12.1954	9.53623	11.682	10.6215	14.8424
14	'15-Jun-2019'	11.6802	13.7119	14.8972	12.1966	14.039	13.7519	14.7198	12.5415	15.7394	13.6975	1.2663		'19-Jun-2020'	13.1355	14.6234	16.4162	16.5713	14.5827	16.295	13.2964	17.2795	13.2708	15.0523	1.5278		'04-Jun-2021'	10.4066	11.9297	14.039	12.7629	14.039	12.137	13.0237	13.0246	11.195	12.5064	1.14977		'04-Jun-2022'	10.9262	NaN	14.039	NaN	12.8863	10.8949	11.1346	11.5936	NaN
15	'20-Jun-2019'	12.5171	13.3831	12.9465	13.9443	11.5662	12.8958	12.8512	11.8724	14.276	12.917	0.830036		'24-Jun-2020'	12.4465	13.1826	14.8103	15.2576	16.5868	12.3008	11.3399	13.1054	13.1812	13.579	1.55814		'09-Jun-2021'	14.2688	14.4694	14.55	NaN	14.6149	14.4824	15.2199	13.4706	NaN	14.4394	0.481464		'09-Jun-2022'	10.3603	14.1588	14.2719	13.2134	13.2173	15.9265	12.6352	14.8216	11.2956
16	'25-Jun-2019'	9.74652	12.8355	12.6795	12.7677	9.77101	14.3578	12.541	11.4917	12.9669	12.1286	1.44115		'29-Jun-2020'	12.8272	15.027	15.9555	15.436	16.5134	15.0862	13.2621	14.6297	13.8903	14.7364	1.1492		'14-Jun-2021'	13.2392	13.5726	14.6123	13.7094	12.788	13.9667	13.8032	14.6397	12.8765	13.6897	0.626704		'14-Jun-2022'	14.963	16.8512	15.7852	16.8321	16.8987	16.3071	16.2015	16.7399	15.277
17	'30-Jun-2019'	12.3892	14.1674	15.1196	14.5141	15.8536	13.6567	14.039	13.7094	13.6436	14.1214	0.929424															'24-Jun-2021'	11.6449	10.6099	NaN	NaN	NaN	13.4357	NaN	NaN	NaN	11.8969	1.1673		'19-Jun-2022'	18.8601	14.3838	15.9116	15.8432	8.07893	15.0593	20.8844	13.4559	42.1934
18											#DIV/0!	#DIV/0!																												'29-Jun-2022'	11.923	13.9449	9.95751	10.6956	11.9915	13.4025	12.1702	15.7828	12.0901
19											#DIV/0!	#DIV/0!
[truncated: 2 more columns]
