# Supplementary material for: Assessing COVID-19 lockdown effects on coastal water quality in a strongly impacted tourist destination using Sentinel-2 multispectral data
Source: PLoS One. 2025 Oct 30;20(10):e0334974. doi: 10.1371/journal.pone.0334974 (PMC12574896; doi:10.1371/journal.pone.0334974)
Supplement: S1 File — (ZIP) [file pone.0334974.s009.zip › COVID_TSM_Case2.xlsx]

## Sheet: Touristic
2019	Est 1	Est 2	Est 3	Est 4	Est 5	Est 6	Est 7	Est 8	Est 9	Est 10	Est 11	Est 12	Est 13	Est 14	Mean	SD		2020	Est 1	Est 2	Est 3	Est 4	Est 5	Est 6	Est 7	Est 8	Est 9	Est 10	Est 11	Est 12	Est 13	Est 14	Mean	SD		2021	Est 1	Est 2	Est 3	Est 4	Est 5	Est 6	Est 7	Est 8	Est 9	Est 10	Est 11	Est 12	Est 13
2019-04-01	2.296	2.364	1.294	3.429	1.696	6.402	1.439	2.507	2.394	1.818	1.336	2.295	1.797	1.674	2.33864	1.25529		2020-04-05	1.783	2.512	1.363	0.83	1.285	7.477	1.721	1.451	1.543	1.544	1.406	1.261	1.27	1.56	1.929	1.57986		2021-04-05	3.822	3.904	3.042	1.862	3.23	4.85	3.026	3.125	3.482	2.896	3.658	3.834	3.558
2019-04-06	2.212	2.535	1.364	1.548	1.577	3.302	1.548	2.723	2.089	1.857	1.601	1.58	1.303	1.598	1.91693	0.564162		2020-04-15	3.24	3.547	4.926	1.837	1.606	5.056	1.551	3.149	3.761	3.667	4.002	4.433	1.241	4.179	3.29964	1.22532		2021-04-15	3.51	5.155	3.756	2.861	1.465	2.063	2.054	4.572	3.674	3.87	5.448	4.87	3.473
2019-04-11	1.52	3.611	1.56	1.117	1.2	1.153	1.258	2.307	1.68	2.568	2.456	1.726	1.293	1.442	1.77793	0.688168		2020-04-20			4.234		3.102	5.362	0.429	3.904	1.587	2.906	3.032	1.918	2.734		2.9208	1.33134		2021-04-25	1.609	2.301	1.452	1.752	1.573	5.362	1.805	2.437	1.932	2.222	2.815	2.442	1.682
2019-04-21	1.335	1.223	0.826	0.743	1.03	1.883	1.393	1.358	1.229	2.092	2.311	1.317	1.787	1.664	1.44221	0.439814		2020-04-25	1.605	1.557	1.62	2.001	1.703	1.288	2.584	1.722	2.217	3.39	3.079	2.586	2.273	1.35	2.06964	0.622559		2021-05-05	1.31	3.712	4.426	1.197	1.832	3.89	1.566	2.422	3.442	2.826	2.643	4.185	1.537
2019-04-26	1.382	2.935	3.067	3.145	2.25	4.609	1.417	1.667	1.716	2.678	3.125	2.763	3.077	1.532	2.52593	0.883196		2020-04-30	1.957	1.884	0.984	1.042	1.078	3.375	1.86	1.625	1.766	1.96	2.169	1.535	1.363	2.159	1.76836	0.588414		2021-05-15	2.601	1.8	2.929	1.755	1.63	0.963	3.828	2.323	2.275	2.383	4.609	3.063	1.862
2019-05-01	2.905	1.835			1.013	5.553	4.638	3.516	2.124	1.534	2.37	3.525	1.377	1.826	2.68467	1.32884		2020-05-05	2.166	2.036	1.046	2.653	1.085	7.893	1.644	2.72	1.036	3.681	2.485	2.964	3.5	1.092	2.5715	1.71124		2021-05-25	3.906	4.8	5.512	4.3	1.756	5.271	2.337	4.352	4.013	4.816	6.172	4.287	4.444
2019-05-06	4.757	4.07	2.047	2.172	1.289	5.796	5.054	5.633	4.381	2.335	2.617	4.262	4.675	6.682	3.98357	1.57276		2020-05-10	2.324	5.753	5.949	1.771	2.516	2.904	1.684	4.92	2.683	4.67	4.497	5.293	5.497	5.185	3.97471	1.51189		2021-06-04	3.948	2.177	1.154	2.201	4.274	5.75	2.108	2.715	2.031	3.078	2.431	2.656	5.23
2019-05-11	2.574	6.14	1.951	1.463	1.278	1.161	2.175	2.343	1.579	2.892	4.302	1.38	1.045	1.595	2.277	1.3573		2020-05-15	2.79	0.979	2.206	1.575	1.919	1.073	1.201	4.264	3.928	2.275	0.879	2.896	2.053	2.538	2.184	1.00677		2021-06-14	1.353	0.757	3.028	1.456	1.458	1.467	2.247	3.045	2.898	2.274	2.603	1.954	2.231
2019-05-16	5.185	5.903	3.923	2.811	2.863	6.108	2.674	3.353	3.911	3.787	4.296	3.465	4.838	3.464	4.0415	1.0607		2020-05-20	0.899	6.426		8.308	2.506	7.827	5.483	2.534	2.683		5.564	2.431	6.128	5.267	4.67133	2.285		2021-06-24					0.931	1.854	4.108	3.191	2.021	3.572	3.44	4.876	3.28
2019-05-21	4.513	2.098	5.468	5.539	1.67	5.46	1.631	3.419	1.691	5.83	3.313	1.766	2.124	2.029	3.32507	1.62754		2020-06-04	3.528	5.392	1.86	2.404	1.465	3.761	1.764	4.422	1.694	3.568	1.78	2.583	2.306	4.073	2.9	1.17485		2021-07-04	5.253	5.346	3.383	6.222	4.581	5.972	6.012	5.91	2.434	4.211	4.463	1.788	4.054
2019-06-05			1.027	6.799	4.669		3.666	2.94	3.078	4.325	3.688	4.109	1.872	1.888	3.46009	1.51367		2020-06-09	4.396	5.564	3.768	2.479	2.754	1.147	3.156	2.571	5.978		3.556	3.792	2.211	5.054	3.57123	1.34425
2019-06-10	1.7	1.169	1.623	1.647	1.032	2.289	1.278	1.187	1.898	4.476	1.256	1.991	1.378	1.915	1.77421	0.82916		2020-06-19	1.91	1.605	1.678	1.249	1.342	5.277	2.146	1.478	1.846	3.1	1.765	2.109	1.642	1.49	2.0455	0.998478
2019-06-15	2.357	0.931	2.545	1.64	2.04	2.27	1.351	1.647	1.321	3.37	2.146	1.372	2.481	2.682	2.01093	0.641739		2020-06-24	3.692	2.931	2.725	1.774	1.818	4.982	1.945	1.825	1.695	2.15	2.549	4.398	3.138	2.162	2.69886	0.997011
2019-06-20	3.876	4.1	1.835	2.43	1.584	4.5	1.683	1.558	1.841	1.782	3.042	1.529	3.811	4.254	2.70179	1.1246		2020-06-29	1.484	1.456	2.67	1.707	1.478	2.344	2.252	2.006	2.576	1.66	2.35	3.825	3.195	3.199	2.30014	0.709941
2019-06-25	3.337	2.893	3.779	2.679	2.471	2.123	1.581	1.523	2.311	2.992	3.28	2.832	4.548	2.415	2.76886	0.786081
2019-06-30	1.493	3.098	1.08	1.432	1.057	4.591	2.18	1.63	1.542	2.013	2.3	3.347	2.121	1.444	2.09486	0.953027
[truncated: 20 more columns]

## Sheet: Sewage
2019	Est 15	Est 16	Est 17	Est 18	Est 19	Est 20	Est 21	Est 22	Est 23	Mean	SD		2020	Est 15	Est 16	Est 17	Est 18	Est 19	Est 20	Est 21	Est 22	Est 23	Mean	SD		2021	Est 15	Est 16	Est 17	Est 18	Est 19	Est 20	Est 21	Est 22	Est 23	Mean	SD		2022	Est 15	Est 16	Est 17	Est 18	Est 19	Est 20	Est 21	Est 22	Est 23	Mean
2019-04-01	2.848	2.553	1.606	0.844	1.43	1.252	0.755	1.017	0.983	1.47644	0.705888		2020-04-05	1.149	1.538	1.514	1.011	0.928	1.034	0.8	0.744	0.785	1.05589	0.28007		2021-04-05	3.045	3.637	1.835	3.344	4.351	3.254	3.39	3.119	3.996	3.33011	0.662536		2022-04-05	2.207	2.389	1.634	3.282	1.988	2.119	3.276	2.295	2.761	2.439
2019-04-06	1.619	1.152	0.928	1.492	1.654	1.192	1.097	1.526	1.106	1.30733	0.250628		2020-04-15	2.576	1.91	1.175	3.123	3.113	3.667	3.014	1.278	1.516	2.37467	0.870482		2021-04-15	4.62	2.762	3.571	4.473	4.036	1.476	2.097	3.247	3.732	3.33489	0.998642		2022-04-15	3.642	2.869	3.308	3.901	4.774	3.676	4.424	3.546	2.412	3.61689
2019-04-11	0.925	1.474	1.75	0.995	2.379	3.435	0.63	1.065	0.892	1.505	0.84861		2020-04-25	1.549	1.216	2.116	0.956	3.162	2.956	1.241	2.074	1.38	1.85	0.741551		2021-04-25	2.138	1.797	3.42	1.638	2.011	1.596	1.166	1.576	1.968	1.92333	0.595771		2022-04-20	4.047	3.68	4.179	3.042	5.517	3.952	3.191	4.028	3.298	3.88156
2019-04-21	1.195	1.068	1.126	1.211	1.57	1.42	1.027	1.403	0.618	1.182	0.261469		2020-04-30	1.381	1.153	1.335	1.279	1.175	1.836	1.023	0.82	1.233	1.24833	0.262541		2021-05-05	2.614	2.455	1.371	0.881	1.212	6.831	4.613	4.63	1.52	2.903	1.90985		2022-04-25	3.436	4.556	3.949	2.226	3.856	2.499	4.006	2.713	1.389	3.18111
2019-04-26	2.102	1.719	1.804	1.055	1.591	2.304	0.992	0.902	2.153	1.62467	0.500855		2020-05-05	2.75	3.726	2.157	2.7	0.324	3.681	1.873	1.055	1.044	2.14556	1.12167		2021-05-15	1.108	2.638	2.558	1.787	2.485	0.915	3.31	2.629	2.693	2.23589	0.750044		2022-04-30	3.602	2.183	2.099	3.009	2.13	5.282	2.624	1.34	0.66	2.54767
2019-05-01	1.751	1.039	1.545	3.09	4.471	5.443	6.167	4.56	1.774	3.31556	1.78678		2020-05-10	2.448	3.721	3.632	5.831	4.498	4.012	3.677	2.782	1.423	3.55822	1.18767		2021-05-25	1.271	2.475	3.083	1.865	1.475	2.692	2.924	0.623	7.389	2.64411	1.84872		2022-05-05	3.425	3.491	2.3	3.195	3.561	2.234	1.117	1.225	0.827	2.375
2019-05-06	4.549	4.898	5.104	5.634	7.501	5.954	4.12	2.602	3.37	4.85911	1.36605		2020-05-15	2.084	1.64	3.707	1.396	4.029	1.028	1.191	2.674	2.384	2.237	1.01257		2021-06-04	2.796	3.957	1.466	2.464	2.181	2.957	1.198	1.596	1.832	2.27189	0.822048		2022-05-10	1.545	1.176	1.385	3.726	1.415	1.899	2.415	1.009	1.219	1.75433
2019-05-11	4.248	4.421	1.01	0.928	2.753	3.081	6.111	0.721	2.466	2.85989	1.72814		2020-05-20	2.881	2.062	3.066	5.755	1.993	1.861	4.075	1.252	1.315	2.69556	1.37501		2021-06-14	1.51	2.632	2.592	1.836	1.742	2.772	1.248	1.662	1.482	1.94178	0.537173		2022-05-15	1.596	2.223	1.535	1.284	2.226	1.248	0.832	1.041	0.975	1.44
2019-05-16	4.164	3.164	1.43	3.491	2.663	2.034	3.466	1.267	1.386	2.56278	1.01322		2020-05-25		2.506	1.668	1.225	2.966	2.713	3.281	2.893	2.298	2.44375	0.648104		2021-06-24	2.609	5.106	3.894	4.119	4.511	4.876	8.379	1.791	2.991	4.25289	1.78605		2022-05-20	3.547	2.574	1.694	2.201	3.757	1.62	1.26	3.821	1.216	2.41
2019-05-21	3.232	3.531	3.237	0.858	4.76	5.437	3.257	0.998	2.556	3.09622	1.42223		2020-06-04	1.523	3.745	1.858	3.156	2.29	3.484	1.28	1.28	1.625	2.249	0.914988		2021-07-04	5.499	4.148	2.697	4.45	4.351	3.38	3.859	3.007	3.216	3.84522	0.822043		2022-05-25	2.414	2.164	2.381	2.467	0.876	3.506	4.301	3.374	0.547	2.44778
2019-06-05		1.216	4.271	2.409	2.612			1.285		2.3586	1.11195		2020-06-09	2.578	1.183		1.432	3.237	6.623	4.845	4.034	1.76	3.2115	1.75974															2022-05-30	2.405	1.217	2.529	1.37	3.249	5.219	2.019	1.096	3.126	2.47
2019-06-10	0.818	1.924	1.159	2.499	3.691	4.018	0.503	0.885	0.947	1.82711	1.22995		2020-06-19	2.687	1.647	1.834	1.795	2.078	2.957	0.572	0.998	1.08	1.73867	0.735076															2022-06-04	1.405	2.18	1.91	4.122	2.604	3.147	3.883	1.796	4.446	2.83256
2019-06-15	1.792	1.359	0.978	0.869	4.356	5.573	0.609	3.195	2.124	2.31722	1.61821		2020-06-24	2.491	3.373	2.26	1.702	0.906	1.723	0.817	1.671	0.562	1.72278	0.845911															2022-06-09	3.29	1.877	1.39	0.876	1.144	0.922	1.614	1.27	0.935	1.47978
2019-06-20	1.661	1.383	1.974	1.979	4.081	3.368	2.313	1.306	0.864	2.10322	0.970276		2020-06-29	2.65	1.568	2.155	1.18	2.597	3.104	1.557	2.781	1.893	2.165	0.619445															2022-06-14	1.426	2.074	0.956	1.175	1.357	2.857	1.441	2.157	0.664	1.56744
2019-06-25	3.314	3.156	1.949	2.578	2.035	1.766	0.857	1.955	1.845	2.16167	0.711249																												2022-06-19	1.635	2.011	1.4	0.664	3.911	1.62	2.371	1.008	2.165	1.865
2019-06-30	1.495	1.876	1.677	2.726	0.808	3.231	0.725	1.669	2.985	1.91022	0.847932																												2022-06-29	5.426	3.093	2.048	4.416	2.461	3.864	2.32	1.331	1.247	2.91178
[truncated: 1 more columns]

## Sheet: Harbor
2019	Est 24	Est 25	Est 26	Est 27	Est 28	Est 29	Mean	SD		2020	Est 24	Est 25	Est 26	Est 27	Est 28	Est 29	Mean	SD		2021	Est 24	Est 25	Est 26	Est 27	Est 28	Est 29	Mean	SD		2022	Est 24	Est 25	Est 26	Est 27	Est 28	Est 29	Mean	SD
2019-04-01	2.881	3.788	4.993	3.823	5.272	6.347	4.51733	1.14274		2020-04-05	1.61	4.029	3.424	3.745	3.658	4.074	3.42333	0.840329		2021-04-05	3.5	3.409	3.586	3.841	4.241	4.212	3.79817	0.330294		2022-04-05	2.445	2.458	3.168	2.969	4.488	4.302	3.305	0.814675
2019-04-06	0.913	3.236	2.435	4.433	4.204	5.155	3.396	1.41048		2020-04-15	2.851	1.886	2.803	2.988	2.887	3.367	2.797	0.447652		2021-04-15	0.666	2.115	2.305	2.94	4.139	3.572	2.62283	1.11717		2022-04-15	4.262	4.349	3.731	6.881	4.617	5.602	4.907	1.04675
2019-04-11	1.086	0.844	3.956	3.417	3.822	4.122	2.8745	1.36867		2020-04-20		0.755		4.586		2.642	2.661	1.56406		2021-04-25	3.165	2.999	3.292	1.81	4.444	3.982	3.282	0.826731		2022-04-20	6.045	3.855	4.668	2.412	7.028	5.46	4.91133	1.49935
2019-04-21	0.835	1.337	2.988	3.881	2.231	2.392	2.27733	1.00471		2020-04-25	0.876	1.049	0.947	2.623	1.847	1.274	1.436	0.62003		2021-05-05	2.706	2.45	3.904	4.473	5.773	4.86	4.02767	1.16822		2022-04-25	3.043	2.599	3.12	3.451	3.785	5.693	3.61517	0.998194
2019-04-26	2.905	3.264	3.072	3.898	2.597	2.996	3.122	0.400714		2020-04-30	2.255	2.839	3.472	2.75	3.745	2.742	2.96717	0.496882		2021-05-15	2.124	1.227	1.589	1.751	2.41	2.53	1.9385	0.460097		2022-04-30	1.735	2.803	1.497	2.136	3.321	4.353	2.64083	0.983547
2019-05-01	3.775	2.529	3.167	3.491	2.776	2.41	3.02467	0.497671		2020-05-05	3.296	1.597	3.123	3.25	3.685	3.631	3.097	0.700546		2021-05-25	2.012	1.035	1.172	1.5	1.352	2.901	1.662	0.634192		2022-05-05	1.166	2.665	5.037	3.527	3.95	4.609	3.49233	1.28711
2019-05-06	2.907	3.665	3.151	2.586	3.373	3.229	3.15183	0.341155		2020-05-10	1.021	1.329	2.011	3.168	3.903	2.026	2.243	1.0034		2021-06-04	1.764	2.534	1.493	3.297	2.018	3.509	2.43583	0.754742		2022-05-10	1.203	3.477	3.428	2.638	4.675	4.454	3.3125	1.16224
2019-05-11	0.893	1.322	2.888	3.452	2.597	4.381	2.58883	1.19214		2020-05-15	2.224	2.776	3.458	1.655	3.762	3.474	2.8915	0.753417		2021-06-14	1.061	1.607	1.936	1.924	1.781	3.535	1.974	0.757867		2022-05-15	1.348	1.407	2.175	3.404	1.509	3.237	2.18	0.852002
2019-05-16	3.705	2.84	3.241	8.501	4.481	2.866	4.27233	1.97231		2020-05-20	3.936	2.325	2.796	4.69	5.1	3.088	3.65583	1.00552		2021-06-24	3.922	5.152	4.788	3.577			4.35975	0.635488		2022-05-20	0.713	0.693	1.683	1.544	3.6	5.808	2.34017	1.82755
2019-05-21	3.007	3.64	2.212	2.172	3.737	1.696	2.744	0.770989		2020-05-25	0.478	1.662	0.208				0.782667	0.631477		2021-07-04	3.404	2.498	1.614	1.68	0.981	4.976	2.5255	1.33595		2022-05-25	4.622	4.689	4.36	4.398	5.622	4.186	4.64617	0.467244
2019-06-05	0.736	1.094	2.039			3.274	1.78575	0.982283		2020-06-04	3.121	1.426	2.636	3.634	4.12	3.065	3.00033	0.845103												2022-05-30	1.637	2.152	1.674	1.367	4.062	5.164	2.676	1.42494
2019-06-10	1.909	0.776	2.216	2.617	1.499	2.859	1.97933	0.697629		2020-06-09	3.319	1.344	3.673	1.826	2.835	0.854	2.3085	1.03592												2022-06-04	1.637	2.243	2.381	4.894	4.622	4.277	3.34233	1.28839
2019-06-15	2.899	1.589	2.402	2.798	2.658	2.799	2.52417	0.446914		2020-06-14	0.01		0.049			3.266	1.10833	1.52578												2022-06-09	1.144	1.552	3.284	3.259	3.37	4.353	2.827	1.11633
2019-06-20	0.529	0.627	1.104	2.526	2.132	0.835	1.29217	0.763429		2020-06-19	2.814	2.003	2.659	2.799	1.273	3.707	2.5425	0.754081												2022-06-14	1.29	1.881	1.132	1.243	0.802	2.458	1.46767	0.546112
2019-06-25	0.823	1.052	1.409	3.524	3.39	3.794	2.332	1.25466		2020-06-24	0.461	0.449	0.981	1.204	3.59	1.903	1.43133	1.08346												2022-06-19	1.414	1.231	2.048	1.781	2.322	3.093	1.9815	0.616617
2019-06-30	0.793	1.554	2.544	1.3	3.148	2.148	1.9145	0.789266		2020-06-29	0.866	1.172	1.807	1.268	1.402	3.873	1.73133	0.998103												2022-06-29	2.455	4.863	4.238	4.091	5.132	4.276	4.17583	0.853309

## Sheet: Industrial
2019	Est 30	Est 31	Est 32	Est 33	Mean	SD		2020	Est 30	Est 31	Est 32	Est 33	Mean	SD		2021	Est 30	Est 31	Est 32	Est 33	Mean	SD		2022	Est 30	Est 31	Est 32	Est 33	Mean	SD
2019-04-01	6.069	7.926	8.476	12.16	8.65775	2.20997		2020-04-05	3.777	1.047	4.459	1.911	2.7985	1.37569		2021-04-05	5.368	5.224	6.452	4.305	5.33725	0.761902		2022-04-05	4.879	8.19	5.628	5.376	6.01825	1.28249
2019-04-06	4.581	7.709	7.9	8.691	7.22025	1.56762		2020-04-15	2.953	3.356	3.225	1.451	2.74625	0.761809		2021-04-15	3.049	3.516	4.282	3.52	3.59175	0.442128		2022-04-15	4.75	0.015	0.015	0.015	1.19875	2.05032
2019-04-11	3.632	4.845	4.787	4.489	4.43825	0.484687		2020-04-20	2.228	3.272	3.923	1.639	2.7655	0.888011		2021-04-25	4.248	2.391	4.673	2.439	3.43775	1.03387		2022-04-20	4.6	5.434	5.011	5.53	5.14375	0.369703
2019-04-21	1.296	4.295	3.947	4.288	3.4565	1.25527		2020-04-25	2.12	3.541	2.708	3.14	2.87725	0.52718		2021-05-05	6.743	6.113	6.255	3.732	5.71075	1.16608		2022-04-25	6.458	8.075	9.422	7.504	7.86475	1.06985
2019-04-26	3.269	3.972	3.529	2.997	3.44175	0.359313		2020-04-30	2.586	2.873	2.911	2.53	2.725	0.168705		2021-05-15	2.694	3.488	2.523	3.534	3.05975	0.455572		2022-04-30	3.632	4.411	4.513	5.174	4.4325	0.547167
2019-05-01	0.993	2.019	2.621		1.87767	0.6721		2020-05-05	2.575	1.773	2.221	1.344	1.97825	0.46353		2021-05-25	2.177	1.952	2.006	1.57	1.92625	0.221818		2022-05-05	4.107	4.593	5.86	5.441	5.00025	0.688691
2019-05-06	2.115	3.195	4.012	3.337	3.16475	0.680146		2020-05-10	2.819	3.394	2.6	2.623	2.859	0.320391		2021-06-04	4.126	6.691	5.124	3.839	4.945	1.11519		2022-05-10	4.818	6.436	8.264	7.783	6.82525	1.33864
2019-05-11	2.647	2.899	3.339	3.897	3.1955	0.474726		2020-05-15	5.44	4.645	3.244	3.161	4.1225	0.962426		2021-06-14	4.192	4.121	3.39	3.566	3.81725	0.345822		2022-05-15	3.435	3.982	3.67	3.806	3.72325	0.199827
2019-05-16	5.218	2.366	3.927	1.517	3.257	1.42442		2020-05-20	3.477	2.254	3.862	2.943	3.134	0.603845		2021-06-24		3.711	2.039		2.875	0.836		2022-05-20	4.754	6.988	6.268	6.317	6.08175	0.817655
2019-05-21	3.955	3.093	3.14	3.148	3.334	0.35915		2020-06-04	3.647	1.582	2.885	1.459	2.39325	0.91442		2021-07-04	1.543	1.739	1.291	0.611	1.296	0.426177		2022-05-25	4.752	5.478	9.011	6.425	6.4165	1.61112
2019-06-05	2.816	3.107	3.351	1.053	2.58175	0.902716		2020-06-09	2.337	0.047		2.528	1.63733	1.12724										2022-05-30	4.867	5.042	4.314	3.569	4.448	0.574237
2019-06-10	3.193	0.897	3.638	3.129	2.71425	1.06735		2020-06-14	0.008		0.008		0.008	0										2022-06-04		2.035	2.614		2.3245	0.2895
2019-06-15	2.575	1.884	3.423	2.017	2.47475	0.605753		2020-06-19	2.852	2.529	2.198	1.505	2.271	0.499052										2022-06-09	3.16	4.059	4.251	2.488	3.4895	0.709892
2019-06-20	3.303	3.94	3.169	2.902	3.3285	0.38142		2020-06-24	2.268	1.929	3.153	2.434	2.446	0.446924										2022-06-14	3.599	0.981	3.061	2.586	2.55675	0.977803
2019-06-25	3.628	3.687	3.275	2.848	3.3595	0.334709		2020-06-29	2.902	2.547	2.949	0.849	2.31175	0.8587										2022-06-19	3.216	5.237	3.309	2.486	3.562	1.01822
2019-06-30	3.047	3.053	3.536	2.125	2.94025	0.510798																		2022-06-24	3.822	3.491	3.598	3.114	3.50625	0.256032
																								2022-06-29	2.921	4.318		2.734	3.32433	0.706764

## Sheet: Mangrove
2019	Est 34	Est 35	Est 36	Est 37	Est 38	Est 39	Mean	SD		2020	Est 34	Est 35	Est 36	Est 37	Est 38	Est 39	Mean	SD		2021	Est 34	Est 35	Est 36	Est 37	Est 38	Est 39	Mean	SD		2022	Est 34	Est 35	Est 36	Est 37	Est 38	Est 39	Mean	SD
2019-04-01	15.78	13.944	13.621	9.545	9.112	2.35	10.7253	4.44291		2020-04-05	3.174	3.966	3.507	4.726	0.844	0.087	2.71733	1.67601		2021-04-05	4.387	4.762	4.404	4.411	9.659	1.56	4.86383	2.40011		2022-04-05	4.653	5.127	5.219	4.275	3.445	2.295	4.169	1.02484
2019-04-06	7.793	9.626	14.944	14.394	14.155	3.402	10.719	4.21222		2020-04-15	2.577	3.829	6.471	6.271	6.884	2.421	4.74217	1.86294		2021-04-15	2.181	3.712	3.853	4.955	4.895	3.084	3.78	0.972541		2022-04-15	6.854	4.894	5.127	5.884	13.838	1.865	6.41033	3.65719
2019-04-11	5.664	4.791	6.036	4.965	3.544	1.601	4.4335	1.48922		2020-04-20	2.932	0.026	4.793	5.264	7.583		4.1196	2.5269		2021-04-25	3.32	3.257	3.104	2.676	2.136	0.197	2.44833	1.08486		2022-04-20	4.998	5.783	6.559	5.545	4.046	0.808	4.62317	1.86956
2019-04-21	3.988	2.913	3.513	3.792	2.819	1.014	3.0065	0.987493		2020-04-25	2.415	1.72	1.739	4.016	3.783	1.075	2.458	1.09233		2021-05-05	5.537	8.123	5.99	4.326	6.74	2.495	5.53517	1.78232		2022-04-25	6.301	3.512	3.085	4.599	7.802	1.104	4.4005	2.18359
2019-04-26	3.323	3.05	2.591	3.519	3.145	0.701	2.7215	0.947323		2020-04-30	2.938	2.91	4.119	4.254	7.565	0.804	3.765	2.04071		2021-05-15	4.294	4.051	3.54	3.742	3	2.633	3.54333	0.575127		2022-04-30	4.825	5.048	4.343	4.308	4.65	0.739	3.9855	1.47461
2019-05-01	1.175	0.554	0.884	0.101	0.947	0.098	0.6265	0.414447		2020-05-05	0.814	2.431	3.81	5.616	5.629	1.609	3.31817	1.86374		2021-05-25				4.664	4.377	1.217	3.41933	1.56169		2022-05-05	5.547	6.399	4.925	4.246	3.557	0.78	4.24233	1.79243
2019-05-06	2.489	2.516	3.21	3.443	2.283	1.065	2.501	0.763766		2020-05-10	0.83	1.669	2.51	3.426	5.326	0.957	2.453	1.56476		2021-06-04	4.242	4.5	5.535	4.74	4.526	0.611	4.02567	1.57958		2022-05-10	4.704	4.959	3.423	3.55	5.578	1.06	3.879	1.47177
2019-05-11	3.627	2.946	3.363	3.019	3.843	0.841	2.93983	0.989814		2020-05-15	3.531	4.47	5.553	6.034	8.896	3.075	5.25983	1.92757		2021-06-14	3.195	3.579	3.523	3.502	3.689	0.893	3.0635	0.98224		2022-05-15	3.225	3.525	2.703	2.159	3.001	0.457	2.51167	1.01306
2019-05-16	2.841	2.106	3.333	2.817	3.819	0.974	2.64833	0.913082		2020-05-20	1.752	3.159	2.053	5.487	7.864	3.615	3.98833	2.11505		2021-06-24			0.167	0.657			0.412	0.245		2022-05-20	7.514	4.19	5.111	3.797	3.675	1.346	4.27217	1.84231
2019-05-21	2.41	3.482	2.181	3.531	3.418	0.757	2.62983	0.993041		2020-06-04	1.818	1.661	2.821	2.999	3.827	0.994	2.35333	0.950525		2021-07-04	3.174	2.247	2.069	3.771	3.932	0.06	2.54217	1.31105		2022-05-25	5.82	3.742	2.883	4.363	7.231	0.893	4.15533	2.02922
2019-06-05		2.335	1.672	2.494	2.539	0.698	1.9476	0.697974		2020-06-09		1.739		1.836	4.071	1.688	2.3335	1.00455												2022-05-30	4.157	3.452	4.077	3.986	3.094	0.934	3.28333	1.11584
2019-06-10	2.043	1.447	1.788	3.159	4.25	0.595	2.21367	1.18733		2020-06-19	0.995	1.891	1.725	2.017	3.399	0.746	1.7955	0.85407												2022-06-04		2.919		2.842	2.668	0.841	2.3175	0.857293
2019-06-15	1.798	1.157	2.167	3.158	2.646	0.485	1.90183	0.892097		2020-06-24	1.452	1.115	1.158	2.538	1.246	0.867	1.396	0.539328												2022-06-09	2.236	3.029	2.048	2.412	3.978	1.077	2.46333	0.890967
2019-06-20	1.705	0.761	2.031	2.538	2.325	0.908	1.71133	0.672144		2020-06-29	1.75	1.31	2.433	2.472	2.905	0.162	1.83867	0.911955												2022-06-14	3.167	2.757	1.725	1.827	1.974	0.732	2.03033	0.779259
2019-06-25	4.29	2.976	4.568	3.224	4.067	0.637	3.29367	1.31519																						2022-06-19	1.72	3.362	3.387	3.131	2.997	0.916	2.5855	0.935288
2019-06-30	2.086	0.882	1.99	2.135	2.537	0.386	1.66933	0.765176																						2022-06-24		3.315	1.965		1.833	0.539	1.913	0.982673
																														2022-06-29	1.889	2.332	3.222	2.688	0.901	0.55	1.93033	0.946076

## Sheet: Preserved
2019	Est 40	Est 41	Est 42	Est 43	Est 44	Est 45	Est 46	Est 47	Est 48	Mean	SD		2020	Est 40	Est 41	Est 42	Est 43	Est 44	Est 45	Est 46	Est 47	Est 48	Mean	SD		2021	Est 40	Est 41	Est 42	Est 43	Est 44	Est 45	Est 46	Est 47	Est 48	Mean	SD		2022	Est 40	Est 41	Est 42	Est 43	Est 44	Est 45	Est 46	Est 47	Est 48	Mean
2019-04-01	2.754	1.584	1.279	1.912	4.033	2.56	3.664	1.036	1.399	2.24678	1.01254		2020-04-05	3.079	2.005	1.434	1.081	7.46	4.421	1.911	1.388	0.653	2.60356	2.0254		2021-04-05	5.548	5.485	5.381	3.326	3.722	5.772	6.718	5.884	6.344	5.35333	1.06081		2022-04-05	3.525	2.434	1.891	2.946	3.121	3.604	2.913	2.073	3.009	2.83511
2019-04-06	1.708	1.3	1.51	1.287	0.977	1.337	0.88	1.459	0.991	1.27211	0.259614		2020-04-15	3.888	4.115	4.387	3.164	1.864	2.842	1.864	4.208	2.84	3.24133	0.915853		2021-04-15	2.947	3.522	3.623	4.833	3.711	5.4	3.903	2.515	5.372	3.98067	0.96093		2022-04-15	3.893	3.772	2.435	3.839	5.15	5.208	9.23	7.703	14.062	6.14356
2019-04-11	3.038	1.697	1.945	3.102	2.63	1.311	1.332	1.685	2.407	2.12744	0.651769		2020-04-20	2.645	3.507	1.508	4.602	2.436	3.641	2.333	3.899	3.305	3.09733	0.892274		2021-04-25	4.155	3.839	3.663	4.122	1.189	1.431	1.178	1.276	1.187	2.44889	1.34673		2022-04-20	3.604	2.537	3.899	4.163	3.758	3.976	4.269	4.422	5.579	4.023
2019-04-21	2.784	1.634	1.14	0.885	1.506	0.985	0.942	1.158	1.009	1.33811	0.565021		2020-04-25	2.123	1.499	3.295	1.22	1.028	0.846	1.099	1.283	1.666	1.56211	0.710225		2021-05-05	2.116	3.028	4.657	4.328	3.573	4.967	5.017	4.889	3.432	4.00078	0.960215		2022-04-25	4.192	3.32	2.406	4.733	4.627	4.449	3.063	3.721	3.476	3.77633
2019-04-26	2.878	2.379	2.656	2.765	1.837	2.089	2.271	1.675	1.338	2.20978	0.492818		2020-04-30	2.118	1.424	1.049	0.967	1.171	0.722	1.416	1.063	1.376	1.25622	0.375243		2021-05-15	3.65	4.375	2.956	2.432	2.337	1.467	3.06	3.959	1.847	2.89811	0.918126		2022-04-30	2.536	1.912	1.401	1.131	1.289	3.559	1.346	1.53	1.731	1.82611
2019-05-01	3.487	0.771	1.492	0.627	1.114	2.164	3.691	2.93	1.564	1.98222	1.08466		2020-05-05	2.213	1.338	0.847	1.457	0.457	1.181	0.998	0.942	1.714	1.23856	0.488361		2021-05-25	1.583			1.635	3.085	1.765	2.584	2.395	0.858	1.98643	0.690706		2022-05-05	3.71	1.746	6.728	12.783	1.073	1.538	4.898	1.82	1.162	3.93978
2019-05-06	2.801	2.378	3.142	3.07	4.362	4.131	4.062	3.886	4.635	3.60744	0.73416		2020-05-10	5.424	2.345	5.648	1.929	3.33	6.682	8.273	8.643	5.237	5.279	2.26169		2021-06-04	4.387	1.841	3.035	4.999	1.334	3.564	1.955	2.481	2.375	2.88567	1.15433		2022-05-10	3.929	2.025	2.828	4.149	1.627	1.689	2.044	2.505	1.401	2.46633
2019-05-11	1.893	1.758	1.764	2.632	2.178	4.37	1.765	1.902	4.592	2.53933	1.07181		2020-05-15	2.875	1.671	0.974	2.395	4.174	4.508	3.674	2.895	5.232	3.15533	1.29679		2021-06-14	1.97	1.985	2.572	2.912	3.116	3.375	1.955	1.896	4.401	2.68689	0.804669		2022-05-15	2.213	1.368	1.193	1.161	0.898	1.021	1.382	1.425	1.264	1.325
2019-05-16	3.419	3.048	3.827	4.676	4.513	3.923	2.091	2.955	1.43	3.32022	1.01007		2020-05-20	2.987	2.29	1.537	5.787	4.145	9.125	6.49	9.794	4.068	5.13589	2.74185		2021-06-24	4.656	5.667		1.757	1.689	2.258				3.2054	1.64065		2022-05-20	2.722	2.169	3.349	3.231	2.886	5.162	3.647	3.664	1.577	3.15633
2019-05-21	2.603	1.85	4.164	4.972	3.125	1.552	0.231	1.147	1.878	2.39133	1.40877		2020-06-04	4.296	3.031	2.535	3.379	4.989	4.575	2.124	3.441	1.609	3.331	1.07434		2021-07-04	3.671	3.825	4.377	5.618	5.79	5.959	11.569	6.264	12.323	6.59956	2.99647		2022-05-25	3.452	1.685	1.583	2.728	3.064	2.429	7.147	3.051	5.637	3.41956
2019-06-05	2.355	2.37	4.032	8.822	3.508	3.264	1.695	4.537	1.918	3.61122	2.05413		2020-06-09	3.173	2.776	2.523	4.017	1.929	2.31	5.354	6.154	2.396	3.40356	1.38857															2022-05-30	2.627	1.827	5.291	3.726	4.765	1.73	2.487	1.459	1.304	2.80178
2019-06-10	1.608	1.308	3.448	3.687	1.886	1.61	2.591	0.883	2.341	2.15133	0.897368		2020-06-14	0.179					1.347	1.622	1.822	1.615	1.317	0.588693															2022-06-04	2.61	2.368	1.998		3.451	6.146	5.975	6.871	5.796	4.40188
2019-06-15	3.006	1.59	2.4	1.549	1.747	1.32	1.825	2.378	2.16	1.99722	0.502105		2020-06-19	1.98	1.337	1.452	1.639	1.397	1.577	0.944	1.048	1.108	1.38689	0.306791															2022-06-09	3.563	1.606	1.395	1.898	1.709	1.517	1.561	1.523	1.737	1.83433
2019-06-20	2.169	1.539	1.687	1.921	3.212	3.699	2.627	5.281	2.491	2.73622	1.11663		2020-06-24	1.88	1.991	1.754	4.133	1.149	2.608	5.676	3.783	3.449	2.93589	1.35922															2022-06-14	1.793	1.339	1.248	1.479	1.742	2.018	0.871	1.781	0.322	1.39922
2019-06-25	2.429	1.447	1.745	0.842	3.976	1.331	2.32	2.065	1.824	1.99767	0.84232		2020-06-29	2.338	1.382	3.202	2.371	1.378	1.581	2.994	1.896	1.589	2.08122	0.645451															2022-06-19	1.615	1.58	0.944	1.358	1.974	1.472	0.86	2.778	0.883	1.496
2019-06-30	1.855	1.6	2.166	2.234	0.969	1.282	1.52	1.677	1.292	1.62167	0.392936																												2022-06-24			2.989	4.334				3.499	5.111	3.98325
																																							2022-06-29	2.778	3.152	1.676	5.9	3.119	4.446	4.359	2.166	4.939	3.615
[truncated: 1 more columns]
