# Supplementary material for: Assessing COVID-19 lockdown effects on coastal water quality in a strongly impacted tourist destination using Sentinel-2 multispectral data
Source: PLoS One. 2025 Oct 30;20(10):e0334974. doi: 10.1371/journal.pone.0334974 (PMC12574896; doi:10.1371/journal.pone.0334974)
Supplement: S1 File — (ZIP) [file pone.0334974.s009.zip › COVID_TSM_clear_2019_2022.xlsx]

## Sheet: Coordenadas
Estacion	Lat	Lon
L01	23.3096	-106.492
L02	23.3011	-106.492
L03	23.2949	-106.486
L04	23.2882	-106.479
L05	23.2792	-106.472
L06	23.2682	-106.468
L07	23.2589	-106.468
L08	23.2523	-106.46
L09	23.2436	-106.457
L10	23.238	-106.449
L11	23.2331	-106.44
L12	23.2271	-106.433
L13	23.2195	-106.425
L14	23.2109	-106.425
L15	23.2059	-106.431
L16	23.1967	-106.429
L17	23.1918	-106.43
L18	23.1883	-106.429
L19	23.1833	-106.428
L20	23.1807	-106.429
L21	23.1769	-106.431
L22	23.1846	-106.433
L23	23.1811	-106.434
L24	23.176	-106.423
L25	23.1791	-106.419
L26	23.1832	-106.417
L27	23.1876	-106.415
L28	23.1964	-106.411
L29	23.2054	-106.407
L30	23.2107	-106.403
L31	23.2118	-106.392
L32	23.2131	-106.385
L33	23.2101	-106.377
L34	23.1997	-106.374
L35	23.1912	-106.369
L36	23.1858	-106.357
L37	23.1773	-106.351
L38	23.1712	-106.336
L39	23.1549	-106.33
L40	23.1851	-106.41
L41	23.1822	-106.4
L42	23.1773	-106.391
L43	23.1642	-106.375
L44	23.1518	-106.359
L45	23.1389	-106.344
L46	23.1258	-106.328
L47	23.1121	-106.313
L48	23.0973	-106.3
L49	23.09	-106.292
L50	23.0875	-106.288

## Sheet: turis
A_cla		1	2	3	4	5	6	7	8	9	10	11	12	13	14					1	2	3	4	5	6	7	8	9	10	11	12	13	14					1	2	3	4	5	6	7	8	9	10	11	12
1	'01-Apr-2019'	5.13202	5.27428	4.9258	5.38881	4.8117	6.36192	4.99361	4.59137	5.20267	4.99361	4.58242	4.93543	4.56455	4.3897	5.01056	0.487286
2	'06-Apr-2019'	4.57347	5.08215	4.25465	4.31321	4.12376	4.63643	4.18052	4.05191	4.18869	4.14799	4.13182	4.20508	4.05191	4.05191	4.28525	0.291113		'05-Apr-2020'	6.91926	8.69554	4.19688	4.97414	4.45882	7.54014	7.59928	8.59424	6.42435	5.58162	4.70944	4.09167	4.05191	4.05191	5.84923	1.74056		'05-Apr-2021'	5.06234	5.73634	4.9258	4.83998	5.03277	5.45233	4.61835	4.41549	4.95475	4.85892	5.02295	4.71864
3	'11-Apr-2019'	6.27554	7.32246	6.13018	6.62827	5.65845	6.02337	6.86542	6.42435	6.05876	6.812	6.31241	5.96483	5.48437	5.09209	6.21804	0.586316		'15-Apr-2020'	5.4099	5.8153	5.58162	5.15211	4.84944	6.51278	5.19252	4.80232	6.22671	6.08247	6.57669	6.01161	5.18238	4.86842	5.5903	0.616408		'10-Apr-2021'	4.52903	5.02295	4.74637	4.62738	4.44144	6.17825	4.55565	4.13182	4.40688	4.42412	4.12376	4.14799
4	'21-Apr-2019'	4.8117	6.23888	5.34688	5.35733	5.18238	4.86842	5.31564	4.86842	4.96443	5.30527	5.13202	4.85892	4.70025	4.2133	5.08313	0.458223		'20-Apr-2020'	NaN	NaN	6.26329	NaN	5.23324	9.05958	6.82531	5.70283	NaN	11.5646	6.85203	13.1299	5.91842	NaN	7.8388	2.80379		'15-Apr-2021'	5.89535	6.25107	5.00337	5.10204	4.53789	4.99361	5.16218	4.59137	5.66951	5.23324	5.90687	4.82111
5	'26-Apr-2019'	5.71398	6.95992	6.15417	6.69331	5.54901	6.1662	5.78133	4.77426	6.61533	5.92999	5.87236	6.52551	5.33645	4.75565	5.91625	0.671134		'25-Apr-2020'	5.32604	6.58954	5.24347	5.4099	5.3783	5.52738	4.46754	4.70025	5.74755	5.83806	5.23324	5.15211	4.77426	4.1561	5.25312	0.611411		'20-Apr-2021'	5.38881	6.22671	5.31564	6.14216	5.38881	6.47473	5.34688	4.83054	5.6806	6.17825	5.75879	5.32604
6	'01-May-2019'	NaN	NaN	NaN	NaN	9.70051	7.82519	8.86703	5.9532	8.83247	12.2624	11.4299	8.34612	8.95404	9.22023	9.13911	1.76484		'30-Apr-2020'	6.28781	7.61413	6.812	7.48147	6.64122	6.86542	6.57669	6.70639	6.87884	6.82531	6.62827	6.25107	5.43108	5.57073	6.61217	0.601706		'25-Apr-2021'	NaN	NaN	12.8509	12.9264	12.977	17.1578	11.4746	12.4798	NaN	12.4069	11.6326	9.47581
7	'06-May-2019'	6.93279	7.29391	6.83866	6.61533	7.2513	6.83866	8.1528	10.3868	8.78087	6.55105	7.26548	8.08936	8.84973	8.91914	7.76899	1.13033		'05-May-2020'	6.75899	7.46687	7.01451	6.37436	6.42435	10.1066	7.73403	6.38682	7.48147	7.99512	4.96443	7.20894	7.02822	6.58954	7.10959	1.14272		'30-Apr-2021'	6.52551	7.30817	6.812	6.08247	6.23888	5.91842	6.53827	4.96443	5.74755	6.62827	5.08215	5.46299
8	'11-May-2019'	9.43887	11.6781	6.85203	6.25107	6.60243	7.36549	9.18429	6.56386	7.65888	8.4445	7.33677	6.86542	5.9765	6.65421	7.63374	1.56561		'10-May-2020'	8.12102	8.95404	9.62502	7.74915	6.4621	7.13889	8.47755	7.2513	7.87117	6.79871	6.87884	7.7643	8.01075	9.04191	7.86748	0.925527		'05-May-2021'	7.59928	7.09719	6.02337	6.86542	5.82667	8.1528	6.812	6.23888	6.22671	6.28781	5.90687	7.22304
9	'16-May-2019'	6.7458	10.8852	5.78133	5.45233	6.41181	7.70388	5.29492	5.73634	6.19033	4.98386	4.65457	4.26297	5.25372	4.05191	5.95778	1.72386		'15-May-2020'	6.04694	7.29391	7.82519	7.40877	5.6917	8.88437	6.69331	6.82531	7.65888	7.36549	6.42435	7.2513	8.26502	6.60243	7.15978	0.859022		'10-May-2021'	7.01451	8.66164	8.61104	8.37879	7.62902	9.0773	7.70388	9.34715	NaN	7.46687	13.76	8.26502
10	'21-May-2019'	10.3059	10.6539	10.1264	12.6023	9.36542	10.4887	8.78087	12.4069	9.55013	11.4299	10.3059	9.64384	11.3188	10.2858	10.5189	1.10066		'20-May-2020'	NaN	NaN	NaN	13.5467	9.64384	15.4103	NaN	10.2258	11.2307	NaN	9.5875	13.7869	14.7047	6.57669	11.6348	2.91235		'15-May-2021'	13.1299	12.9516	15.9929	12.4069	12.5777	13.415	12.0959	10.9492	11.6781	NaN	NaN	8.01075
11	'05-Jun-2019'	NaN	NaN	15.8995	16.63	14.505	NaN	14.5903	11.0135	NaN	14.7911	12.6023	NaN	NaN	NaN	14.2902	1.91647		'04-Jun-2020'	8.42802	16.3722	8.69554	13.0787	7.71894	8.71254	8.76374	9.83403	9.75751	11.0782	10.7165	8.42802	7.68885	8.59424	9.84765	2.38377		'20-May-2021'	9.66269	11.0999	9.36542	11.0782	9.75751	11.8852	11.5872	10.028	11.4076	9.20224	11.4746	10.3868
12	'10-Jun-2019'	11.2527	10.2457	9.5688	11.0782	10.0869	9.25632	9.14849	11.035	11.8157	13.1556	9.22023	9.14849	10.2258	6.36192	10.1143	1.5939		'09-Jun-2020'	10.9065	12.726	11.0135	12.1908	9.83403	12.0018	12.2864	10.5297	11.6553	NaN	12.2385	11.3188	10.9278	10.6956	11.4096	0.847874		'25-May-2021'	9.02427	10.4887	12.4312	14.9947	12.5532	13.9494	11.497	10.6123	12.8008	13.2071	NaN	10.3868
13	'15-Jun-2019'	8.32984	9.20224	8.91914	7.20894	8.20071	10.7584	7.82519	8.29737	7.26548	8.76374	7.46687	9.49433	9.40207	7.79469	8.49493	1.00044		'19-Jun-2020'	8.54403	9.73847	8.4445	8.07357	9.00666	8.74664	8.95404	8.86703	8.46101	11.7238	7.29391	9.16637	9.27441	8.72957	8.93029	0.989655		'30-May-2021'	7.65888	8.1528	8.97155	7.56965	6.7458	7.02822	7.58445	8.47755	8.47755	9.32891	7.4523	9.13064
14	'20-Jun-2019'	7.4961	9.09504	7.61413	7.77948	8.61104	7.99512	6.94634	5.99988	7.70388	6.58954	7.18084	6.43691	6.31241	5.89535	7.26115	0.9592		'24-Jun-2020'	10.6747	11.9784	10.3463	8.97155	10.0672	11.6553	9.18429	8.84973	8.95404	9.22023	8.1528	12.6023	10.2258	7.40877	9.87795	1.48642		'04-Jun-2021'	9.11282	9.38373	8.2328	8.66164	8.54403	9.16637	7.59928	8.42802	10.8428	7.32246	9.75751	8.84973
15	'25-Jun-2019'	6.07061	7.65888	7.82519	8.34612	7.59928	7.35112	7.46687	6.79871	7.56965	7.13889	7.00082	7.56965	9.5875	5.25372	7.37407	0.999451		'29-Jun-2020'	10.6331	11.7927	11.9317	12.8509	12.2385	11.4076	10.6747	11.6781	10.9492	9.93053	9.81485	13.2588	12.2624	11.2527	11.4768	1.01715		'09-Jun-2021'	13.2847	11.7697	13.7064	11.7927	12.9516	15.4707	12.9264	11.4076	12.3345	14.2523	13.8408	15.5009
16	'30-Jun-2019'	6.65421	8.4445	6.65421	6.58954	6.91926	6.89229	6.78544	7.64393	7.39431	7.80992	7.58445	8.93657	7.56965	6.90576	7.34172	0.711172																				'14-Jun-2021'	NaN	NaN	NaN	17.1578	10.4887	14.505	11.2747	13.6529	11.5872	14.1968	13.0023	11.8852
17																#DIV/0!	#DIV/0!																				'24-Jun-2021'	NaN	NaN	NaN	NaN	NaN	NaN	NaN	14.3641	NaN	16.2448	NaN	NaN
18																#DIV/0!	#DIV/0!
19																#DIV/0!	#DIV/0!
[truncated: 21 more columns]

## Sheet: sewage
A_cla		15	16	17	18	19	20	21	22	23					15	16	17	18	19	20	21	22	23					15	16	17	18	19	20	21	22	23					15	16	17	18	19	20	21	22	23
1	'01-Apr-2019'	4.73711	4.44144	4.28802	4.51138	4.70025	4.78359	5.80395	5.04261	5.3783	4.85407	0.48258
2	'06-Apr-2019'	4.07572	4.05191	4.05191	4.05191	4.13182	4.43277	4.63643	4.32165	4.25465	4.22319	0.20721		'05-Apr-2020'	4.80232	4.1561	4.1561	4.75565	5.07224	4.80232	4.45012	4.37258	4.91619	4.60929	0.334773		'05-Apr-2021'	4.35554	4.47627	4.71864	4.64549	4.65457	4.59137	6.25107	5.10204	5.59253	4.93195	0.619049		'05-Apr-2022'	4.98386	4.76495	5.02295	4.97414	5.31564	5.21284	5.23324	5.11202	5.29492
3	'11-Apr-2019'	6.14216	5.48437	5.92999	5.77005	6.7722	7.27968	6.10628	5.35733	5.94158	6.08707	0.605933		'15-Apr-2020'	7.48147	5.9532	6.44949	7.08334	8.34612	7.55488	6.38682	5.64741	6.05876	6.7735	0.893537		'10-Apr-2021'	4.22979	4.05191	4.05191	4.09967	4.34704	4.36405	5.15211	4.3048	5.25372	4.42833	0.455789		'10-Apr-2022'	5.38881	5.32604	5.00337	5.10204	5.35733	5.5166	5.32604	5.15211	5.13202
4	'21-Apr-2019'	4.69108	4.08368	4.41549	4.76495	4.20508	4.59137	5.82667	5.16218	4.96443	4.74499	0.531099		'20-Apr-2020'	NaN	NaN	NaN	NaN	7.13889	6.58954	NaN	NaN	NaN	6.86422	0.388446		'15-Apr-2021'	4.86842	4.08368	4.74637	5.13202	5.13202	4.9258	5.88384	5.15211	4.89703	4.98015	0.470773		'15-Apr-2022'	5.78133	5.83806	6.3993	5.27428	6.78544	6.60243	6.41181	5.54901	6.14216
5	'26-Apr-2019'	6.3001	5.66951	6.33712	6.23888	4.94508	5.54901	7.4961	5.9765	5.6917	6.02267	0.708477		'25-Apr-2020'	5.18238	4.20508	4.36405	4.5202	5.16218	5.39935	5.79263	4.84944	5.61442	5.00997	0.560482		'20-Apr-2021'	5.43108	5.33645	6.09436	5.54901	6.43691	6.09436	6.51278	5.82667	5.79263	5.89714	0.420836		'20-Apr-2022'	5.46299	5.06234	5.75879	5.53819	7.37989	5.79263	5.52738	5.73634	5.43108
6	'01-May-2019'	10.9492	9.00666	9.47581	9.42045	10.571	9.32891	7.73403	7.99512	9.20224	9.29815	1.03874		'30-Apr-2020'	5.28459	4.83998	6.23888	5.9532	5.50583	5.61442	5.91842	5.6806	6.19033	5.6918	0.447161		'25-Apr-2021'	10.028	8.76374	9.00666	10.3059	8.51073	8.78087	9.05958	8.93657	8.42802	9.09112	0.648606		'25-Apr-2022'	8.71254	8.54403	8.62788	8.66164	8.83247	8.41158	6.79871	6.79871	7.51075
7	'06-May-2019'	6.50007	7.4961	9.77659	8.37879	7.42325	9.73847	9.45732	7.46687	7.43776	8.18614	1.20264		'05-May-2020'	8.01075	6.91926	8.29737	7.43776	7.99512	9.09504	7.54014	8.0421	7.4523	7.86554	0.624727		'30-Apr-2021'	4.66367	4.70944	4.41549	5.21284	6.87884	5.17227	7.22304	5.19252	5.49509	5.44036	0.976157		'30-Apr-2022'	8.39517	7.62902	8.69554	8.1528	7.58445	8.1528	8.95404	7.36549	7.19488
8	'11-May-2019'	9.64384	6.812	11.6326	7.93291	8.28118	10.8216	8.59424	7.01451	8.67857	8.82349	1.62156		'10-May-2020'	5.77005	7.39431	9.60624	10.7165	9.89182	11.2307	11.2747	9.31071	9.91116	9.45624	1.81396		'05-May-2021'	7.33677	6.66722	7.04196	5.74755	6.60243	8.13689	8.2328	6.73264	5.86091	6.9288	0.872376		'05-May-2022'	8.69554	9.66269	7.74915	9.40207	10.5916	10.864	8.56074	8.1528	9.32891
9	'16-May-2019'	4.88747	4.13182	5.31564	4.80232	5.64741	7.46687	7.46687	5.08215	4.95475	5.52837	1.17215		'15-May-2020'	7.32246	6.41181	9.0773	8.69554	5.6806	7.70388	7.46687	6.44949	6.55105	7.26211	1.11694		'10-May-2021'	7.51075	8.41158	8.93657	8.2328	12.4798	9.89182	6.812	8.02641	6.83866	8.57116	1.76114		'10-May-2022'	5.15211	4.70944	5.94158	5.87236	7.19488	6.03514	8.18471	6.3993	8.32984
10	'21-May-2019'	8.51073	8.61104	9.13064	10.7165	10.1264	17.7024	11.8388	7.84049	11.3188	10.644	2.97513		'20-May-2020'	8.74664	7.58445	9.34715	10.4682	11.4299	12.3586	10.0869	9.91116	NaN	9.99162	1.49636		'15-May-2021'	8.91914	8.18471	9.64384	9.04191	10.6956	7.4961	10.9278	8.74664	9.11282	9.1965	1.09943		'15-May-2022'	13.6796	13.5732	NaN	14.9655	10.5503	9.45732	13.6529	11.3631	11.4746
11	'05-Jun-2019'	NaN	NaN	12.5287	NaN	NaN	NaN	NaN	12.8509	NaN	12.6898	0.227804		'25-May-2020'	NaN	NaN	NaN	11.9317	NaN	NaN	12.2624	12.1908	12.4069	12.1979	0.198988		'20-May-2021'	11.2307	9.40207	9.53149	9.09504	10.4887	12.3345	12.1908	10.7165	9.09504	10.4539	1.26871		'20-May-2022'	8.28118	9.23826	9.60624	9.9694	11.542	9.73847	10.7374	11.1651	10.4071
12	'10-Jun-2019'	11.035	9.94995	10.7165	10.571	10.3463	13.0787	11.3631	9.77659	9.22023	10.673	1.11528		'04-Jun-2020'	8.32984	7.84049	8.52736	8.90174	8.47755	8.36244	8.71254	8.67857	8.56074	8.48792	0.301022		'30-May-2021'	8.2489	6.56386	9.00666	7.54014	8.02641	6.90576	9.75751	6.27554	7.61413	7.77099	1.13396		'25-May-2022'	11.8852	10.7374	11.1869	10.2258	10.571	11.0135	11.2307	9.31071	10.5092
13	'15-Jun-2019'	8.05782	8.62788	9.11282	9.89182	9.0773	10.0869	9.85326	9.75751	8.95404	9.26882	0.677792		'09-Jun-2020'	NaN	8.62788	NaN	9.45732	13.3367	15.5009	13.3889	11.2088	10.9492	11.7814	2.42226		'04-Jun-2021'	8.01075	7.35112	8.18471	6.17825	7.70388	9.16637	10.9706	8.12102	8.52736	8.246	1.31314		'30-May-2022'	10.2858	6.87884	7.91743	8.18471	8.98909	7.93291	11.2088	8.01075	8.28118
14	'20-Jun-2019'	7.35112	6.23888	6.86542	7.26548	9.68158	7.13889	9.53149	7.37989	7.64393	7.67741	1.16398		'19-Jun-2020'	8.95404	7.85582	8.34612	9.71947	7.58445	9.89182	9.34715	6.43691	8.2489	8.48719	1.11484		'09-Jun-2021'	12.1196	10.0672	12.8258	13.0023	11.5646	11.3853	11.8157	12.0959	12.167	11.8937	0.864094		'04-Jun-2022'	NaN	10.8852	10.0672	12.6764	14.5618	14.1138	14.5903	13.6263	12.4798
15	'25-Jun-2019'	5.3783	5.16218	5.20267	5.87236	5.47367	5.46299	7.16683	5.43108	6.70639	5.76183	0.705294		'24-Jun-2020'	9.13064	7.30817	8.2328	9.7957	9.09504	10.3665	10.7794	10.5092	9.64384	9.42904	1.12802		'14-Jun-2021'	10.7584	9.81485	10.3665	10.3868	11.0135	12.0018	11.5195	9.83403	11.3631	10.7843	0.757169		'09-Jun-2022'	7.65888	5.33645	7.42325	8.05782	8.26502	10.5092	10.4478	9.32891	9.25632
16	'30-Jun-2019'	7.32246	6.62827	6.47473	7.43776	6.85203	6.70639	8.2489	7.77948	7.74915	7.24435	0.61329		'29-Jun-2020'	12.726	10.0672	11.4299	12.2624	11.6553	14.0863	11.2088	11.0782	10.0084	11.6136	1.2858		'19-Jun-2021'	NaN	NaN	NaN	11.5195	8.46101	NaN	11.9317	8.16874	NaN	10.0202	1.97995		'14-Jun-2022'	11.9084	11.1651	12.5777	11.8388	12.4555	11.542	11.0999	10.2658	10.0476
																											'24-Jun-2021'	15.3203	14.6188	15.8685	11.7009	14.82	10.9706	12.6023	9.89182	12.2864	13.12	2.10802		'19-Jun-2022'	6.02337	NaN	5.05247	6.05876	7.09719	5.52738	5.57073	5.11202	5.09209
																																								'29-Jun-2022'	6.95992	6.38682	8.90174	9.23826	9.7957	6.83866	9.38373	7.87117	9.40207
[truncated: 2 more columns]

## Sheet: harbor
A_cla		24	25	26	27	28	29					24	25	26	27	28	29					24	25	26	27	28	29					24	25	26	27	28	29
1	'01-Apr-2019'	6.23888	5.64741	5.91842	6.34951	5.73634	6.44949	6.05667	0.335404
2	'06-Apr-2019'	4.76495	5.5166	4.13182	4.75565	4.40688	5.39935	4.82921	0.542554		'05-Apr-2020'	5.07224	5.18238	4.9066	4.62738	4.46754	4.50257	4.79312	0.303382		'05-Apr-2021'	6.07061	5.28459	4.77426	4.5202	4.10768	4.62738	4.89745	0.689977		'05-Apr-2022'	5.80395	5.29492	5.28459	5.31564	5.43108	5.71398	5.47403	0.228614
3	'11-Apr-2019'	4.80232	6.26329	6.51278	6.05876	4.46754	6.1662	5.71181	0.854157		'10-Apr-2020'	5.14206	5.78133	5.13202	4.14799	4.05191	NaN	4.85106	0.735183		'10-Apr-2021'	5.6254	5.3783	4.85892	4.08368	4.07572	5.08215	4.85069	0.651317		'10-Apr-2022'	5.47367	5.73634	5.07224	5.02295	4.96443	5.64741	5.31951	0.340647
4	'21-Apr-2019'	6.42435	6.02337	5.00337	5.46299	5.36781	4.51138	5.46554	0.687615		'20-Apr-2020'	5.38881	6.62827	5.22303	4.50257	4.2713	4.57347	5.09791	0.866604		'15-Apr-2021'	4.38113	5.19252	4.44144	4.28802	4.05191	4.05191	4.40115	0.42072		'15-Apr-2022'	6.33712	7.56965	6.94634	10.4274	5.65845	6.3001	7.20652	1.70574
5	'26-Apr-2019'	6.07061	6.98716	6.52551	5.25372	4.42412	4.65457	5.65262	1.0375		'25-Apr-2020'	NaN	6.65421	NaN	8.26502	NaN	7.52543	7.48155	0.806303		'20-Apr-2021'	6.41181	6.15417	5.52738	4.16422	4.09967	4.11571	5.07883	1.08234		'20-Apr-2022'	8.2328	6.01161	5.49509	5.74755	6.51278	6.20243	6.36705	0.979774
6	'01-May-2019'	10.9278	8.61104	10.3261	9.27441	6.87884	11.0782	9.51607	1.6076		'30-Apr-2020'	4.99361	6.53827	4.83998	4.25465	4.05191	4.33009	4.83475	0.908986		'25-Apr-2021'	10.2258	8.08936	7.85582	8.47755	9.5688	12.0252	9.37375	1.58438		'25-Apr-2022'	8.28118	8.83247	7.94841	6.87884	7.00082	7.42325	7.7275	0.763828
7	'06-May-2019'	7.7643	9.16637	5.31564	6.61533	5.74755	7.00082	6.935	1.4004		'05-May-2020'	6.03514	6.28781	5.73634	5.64741	5.04261	6.07061	5.80332	0.439861		'30-Apr-2021'	6.13018	4.85892	5.25372	5.55986	4.05191	4.62738	5.08033	0.731304		'30-Apr-2022'	8.98909	8.71254	8.31359	6.61533	6.90576	8.61104	8.02456	1.00685
8	'11-May-2019'	8.16874	8.16874	6.95992	5.77005	5.61442	5.42048	6.68372	1.26971		'10-May-2020'	7.46687	7.52543	6.87884	6.09436	5.48437	7.16683	6.76945	0.816695		'05-May-2021'	6.15417	8.59424	7.42325	7.56965	4.40688	5.26399	6.5687	1.57369		'05-May-2022'	8.86703	9.83403	7.74915	7.67385	6.4621	7.06952	7.94261	1.22441
9	'16-May-2019'	7.62902	7.52543	4.88747	5.87236	4.2964	6.97353	6.19737	1.40363		'15-May-2020'	10.9706	NaN	6.11821	7.16683	6.36192	5.86091	7.29569	2.11178		'10-May-2021'	9.11282	7.91743	6.41181	9.91116	6.57669	10.1859	8.35263	1.64182		'10-May-2022'	9.31071	8.57747	5.61442	5.12201	NaN	5.8153	6.88798	1.91149
10	'21-May-2019'	11.1216	7.84049	9.09504	9.11282	6.43691	8.34612	8.65883	1.55987		'20-May-2020'	8.79803	7.96395	6.32476	5.66951	4.75565	6.52551	6.6729	1.48382		'15-May-2021'	10.5503	9.64384	7.32246	7.51075	6.08247	5.59253	7.78373	1.95433		'15-May-2022'	NaN	11.7467	14.6474	12.726	12.1196	NaN	12.8099	1.28975
11	'05-Jun-2019'	11.1651	12.5287	11.7467	NaN	NaN	NaN	11.8135	0.684238		'25-May-2020'	10.0869	9.42045	7.93291	5.84947	8.59424	9.40207	8.54768	1.51798		'20-May-2021'	11.9317	12.2624	9.66269	7.71894	6.93279	7.62902	9.35625	2.31126		'20-May-2022'	10.7374	9.09504	7.4961	7.54014	8.01075	9.04191	8.65356	1.23942
12	'10-Jun-2019'	10.4478	10.7374	9.27441	8.59424	7.32246	8.26502	9.10689	1.31457		'14-Jun-2020'	11.3409	11.1869	NaN	8.26502	10.028	NaN	10.2052	1.42002		'25-May-2021'	NaN	NaN	NaN	NaN	12.2385	12.5777	12.4081	0.23988		'25-May-2022'	12.4312	13.6796	11.0135	10.7374	9.47581	10.864	11.3669	1.47184
13	'15-Jun-2019'	10.7374	10.1462	9.75751	8.01075	5.35733	9.18429	8.86558	1.95343		'24-Jun-2020'	12.5042	9.05958	9.43887	8.71254	7.40877	11.6553	9.79655	1.9149		'30-May-2021'	8.32984	7.73403	6.51278	5.52738	4.89703	6.3993	6.56673	1.29385		'30-May-2022'	11.1433	8.78087	7.15285	6.61533	9.11282	9.71947	8.75411	1.66782
14	'20-Jun-2019'	7.04196	7.84049	5.99988	6.02337	4.95475	8.72957	6.765	1.37879		'29-Jun-2020'	9.91116	9.83403	8.20071	6.7722	7.87117	6.78544	8.22912	1.39576		'04-Jun-2021'	9.13064	9.68158	7.19488	5.6806	5.79263	6.70639	7.36445	1.68857		'04-Jun-2022'	10.1462	9.87252	10.9065	12.1196	12.2624	11.6326	11.1566	1.01084
15	'25-Jun-2019'	8.71254	6.3001	6.27554	5.83806	5.94158	5.80395	6.47863	1.11512												'09-Jun-2021'	NaN	NaN	11.7697	10.6956	11.4076	NaN	11.2909	0.546471		'09-Jun-2022'	9.29254	9.27441	9.40207	6.812	5.87236	9.49433	8.35795	1.59142
16	'30-Jun-2019'	8.39517	7.99512	6.13018	6.62827	5.90687	7.23716	7.04879	1.00682												'14-Jun-2021'	9.0773	11.4746	11.7467	9.64384	9.9694	12.4798	10.7319	1.35202		'14-Jun-2022'	10.6123	10.4071	9.91116	8.2328	11.2967	6.87884	9.55649	1.6682
																					'19-Jun-2021'	16.8918	9.05958	NaN	NaN	NaN	NaN	12.9757	5.53824		'19-Jun-2022'	7.12496	6.87884	6.10628	4.93543	5.31564	4.42412	5.79755	1.0852
																					'24-Jun-2021'	12.6269	13.9767	12.2385	13.1043	NaN	NaN	12.9866	0.749025		'29-Jun-2022'	11.8388	9.55013	8.37879	7.88656	7.4961	7.39431	8.75745	1.70142

## Sheet: indus
A_cla		30	31	32	33					30	31	32	33					30	31	32	33					30	31	32	33
1	'01-Apr-2019'	6.73264	7.15285	7.99512	7.29391	7.29363	0.524918
2	'06-Apr-2019'	5.64741	6.94634	6.57669	5.96483	6.28382	0.586366		'05-Apr-2020'	4.61835	5.20267	5.03277	5.25372	5.02688	0.288262		'05-Apr-2021'	5.16218	5.19252	6.42435	5.06234	5.46035	0.645069		'05-Apr-2022'	6.36192	8.59424	7.40877	7.65888	7.50595	0.917608
3	'11-Apr-2019'	5.96483	5.18238	5.13202	7.55488	5.95853	1.13047		'10-Apr-2020'	5.23324	5.18238	NaN	4.66367	5.02643	0.315186		'10-Apr-2021'	5.89535	6.17825	6.23888	4.93543	5.81198	0.603236		'10-Apr-2022'	5.82667	5.78133	6.66722	5.9765	6.06293	0.411401
4	'21-Apr-2019'	5.3783	7.2513	6.64122	6.26329	6.38353	0.784088		'20-Apr-2020'	4.20508	4.70944	5.24347	5.77005	4.98201	0.675098		'15-Apr-2021'	4.23806	4.76495	4.99361	4.78359	4.69505	0.321817		'15-Apr-2022'	5.88384	7.05572	6.60243	8.34612	6.97203	1.03536
5	'26-Apr-2019'	4.42412	6.11821	5.00337	7.39431	5.73501	1.31071		'25-Apr-2020'	5.88384	7.32246	5.53819	5.79263	6.13428	0.80551		'20-Apr-2021'	5.01315	5.13202	5.78133	8.2489	6.04385	1.5083		'20-Apr-2022'	6.38682	7.16683	7.4523	6.85203	6.96449	0.456529
6	'06-May-2019'	6.85203	7.71894	8.72957	6.20243	7.37574	1.09569		'30-Apr-2020'	4.50257	5.53819	5.6917	6.28781	5.50507	0.742429		'25-Apr-2021'	9.5129	12.5042	10.3059	10.028	10.5878	1.31922		'25-Apr-2022'	8.07357	9.5875	12.2146	10.864	10.1849	1.76969
7	'11-May-2019'	7.37989	5.55986	8.67857	11.0782	8.17414	2.32045		'05-May-2020'	6.17825	6.4621	6.82531	5.89535	6.34025	0.397625		'30-Apr-2021'	4.70944	5.63639	6.64122	6.44949	5.85914	0.88159		'30-Apr-2022'	10.3059	10.6747	11.035	10.8005	10.704	0.304527
8	'16-May-2019'	5.70283	6.28781	8.95404	8.12102	7.26642	1.52544		'10-May-2020'	6.1662	8.20071	6.812	8.26502	7.36098	1.04104		'05-May-2021'	5.43108	5.60347	5.8153	7.59928	6.11228	1.00371		'05-May-2022'	8.37879	8.52736	8.86703	8.12102	8.47355	0.31144
9	'21-May-2019'	10.571	8.02641	5.92999	11.1651	8.92312	2.41556		'15-May-2020'	6.23888	7.68885	7.91743	8.07357	7.47968	0.842155		'10-May-2021'	11.8157	NaN	11.2088	14.4485	12.491	1.72218		'10-May-2022'	5.87236	6.47473	8.34612	7.70388	7.09928	1.12776
10	'05-Jun-2019'	NaN	NaN	12.7011	11.6781	12.1896	0.72342		'20-May-2020'	6.04694	6.22671	5.45233	8.21674	6.48568	1.20055		'15-May-2021'	5.24347	5.92999	6.91926	5.43108	5.88095	0.750393		'15-May-2022'	13.1813	NaN	NaN	14.505	13.8432	0.936025
11	'10-Jun-2019'	7.33677	11.0566	9.22023	NaN	9.20454	1.85997		'25-May-2020'	8.16874	10.4887	9.47581	8.69554	9.2072	1.00906		'20-May-2021'	9.13064	10.571	11.7009	10.2658	10.4171	1.05668		'20-May-2022'	9.42045	10.8852	11.3631	12.0959	10.9412	1.12948
12	'15-Jun-2019'	9.0773	9.64384	9.66269	9.91116	9.57375	0.352673		'09-Jun-2020'	11.5646	9.32891	10.3665	8.67857	9.98465	1.26199		'30-May-2021'	6.27554	8.78087	9.94995	9.42045	8.6067	1.62595		'25-May-2022'	11.2088	13.0023	12.8509	15.8066	13.2172	1.9078
13	'20-Jun-2019'	6.61533	7.74915	7.84049	11.2088	8.35345	1.98347		'14-Jun-2020'	9.47581	12.5287	NaN	NaN	11.0023	2.15871		'04-Jun-2021'	7.39431	9.73847	10.0476	9.5129	9.17332	1.20608		'30-May-2022'	11.3188	11.6326	10.5503	8.20071	10.4256	1.55137
14	'25-Jun-2019'	7.77948	6.75899	5.39935	6.87884	6.70416	0.981897		'24-Jun-2020'	13.2071	12.3586	12.8509	10.864	12.3201	1.03121		'14-Jun-2021'	10.2858	14.0588	12.3827	14.2802	12.7519	1.84944		'09-Jun-2022'	5.70283	9.64384	10.0084	8.02641	8.34537	1.96099
15	'30-Jun-2019'	8.95404	7.4961	9.60624	7.73403	8.4476	1.00224		'29-Jun-2020'	8.21674	8.61104	10.5503	10.0869	9.36625	1.1274										'14-Jun-2022'	8.56074	9.77659	12.4798	12.6023	10.8549	2.00996
																									'19-Jun-2022'	4.77426	7.82519	5.54901	8.29737	6.61146	1.7146
																									'24-Jun-2022'	10.8852	10.7584	8.13689	13.895	10.9189	2.35398
																									'29-Jun-2022'	6.85203	10.1264	NaN	7.43776	8.13872	1.7461

## Sheet: mangroves
A_cla		34	35	36	37	38	39					34	35	36	37	38	39					34	35	36	37	38	39					34	35	36	37	38	39
1	'01-Apr-2019'	8.4445	8.02641	7.52543	7.2513	6.95992	6.50007	7.45127	0.708375
2	'06-Apr-2019'	5.34688	5.78133	7.20894	6.20243	7.2513	6.05876	6.30827	0.771482		'05-Apr-2020'	5.8153	7.05572	5.29492	6.51278	8.31359	NaN	6.59846	1.16947		'05-Apr-2021'	4.88747	5.61442	5.3783	4.71864	6.58954	5.98818	5.52943	0.697688		'05-Apr-2022'	6.78544	6.53827	7.52543	6.07061	6.42435	6.38682	6.62182	0.499665
3	'11-Apr-2019'	8.34612	9.20224	7.51075	7.36549	7.46687	5.4099	7.55023	1.26382		'15-Apr-2020'	5.70283	5.06234	5.16218	5.48437	6.02337	5.26399	5.44985	0.36375		'10-Apr-2021'	5.22303	5.58162	5.94158	5.07224	5.46299	5.24347	5.42082	0.313341		'10-Apr-2022'	5.60347	5.73634	5.49509	6.05876	8.10517	6.56386	6.26045	0.982632
4	'21-Apr-2019'	6.86542	5.72515	6.75899	5.75879	6.58954	5.5166	6.20241	0.599025		'20-Apr-2020'	4.56455	NaN	6.82531	5.5166	6.38682	NaN	5.82332	1.00002		'15-Apr-2021'	4.84944	4.53789	5.26399	4.9258	6.44949	6.02337	5.34166	0.742875		'15-Apr-2022'	6.04694	6.23888	6.14216	7.22304	10.6539	6.78544	7.18172	1.75908
5	'26-Apr-2019'	5.35733	5.35733	5.66951	5.5166	6.09436	5.63639	5.60526	0.273904		'25-Apr-2020'	4.73711	4.79295	5.60347	5.03277	6.42435	5.91842	5.41818	0.678271		'20-Apr-2021'	6.90576	6.23888	5.98818	6.08247	6.01161	5.72515	6.15868	0.402249		'20-Apr-2022'	7.19488	7.77948	7.91743	5.90687	5.9532	10.571	7.5538	1.71403
6	'06-May-2019'	6.89229	5.87236	6.75899	5.31564	6.19033	7.59928	6.43815	0.812274		'30-Apr-2020'	6.23888	5.84947	6.87884	6.21456	8.54403	7.11106	6.80614	0.970104		'25-Apr-2021'	8.36244	8.12102	11.2088	9.34715	14.3361	NaN	10.2751	2.57501		'25-Apr-2022'	9.5129	9.23826	9.64384	9.5129	10.7165	6.33712	9.16025	1.47516
7	'11-May-2019'	9.16637	8.64474	5.04261	8.18471	10.1462	5.36781	7.75874	2.08527		'05-May-2020'	5.4099	7.42325	9.9694	9.00666	9.9694	7.67385	8.24208	1.76445		'30-Apr-2021'	6.37436	5.89535	6.95992	5.73634	7.02822	5.78133	6.29592	0.586806		'30-Apr-2022'	8.12102	8.81523	10.9065	9.68158	11.2527	8.31359	9.5151	1.33115
8	'16-May-2019'	6.44949	8.12102	8.47755	7.4961	7.58445	6.26329	7.39865	0.885414		'10-May-2020'	6.3993	6.98716	6.51278	6.50007	8.2489	7.42325	7.01191	0.719214		'05-May-2021'	6.23888	8.51073	9.53149	7.36549	9.89182	8.32984	8.31137	1.35768		'05-May-2022'	8.42802	8.20071	9.68158	7.23716	6.90576	6.98716	7.90673	1.07742
9	'21-May-2019'	9.83403	5.25372	9.20224	9.53149	10.6747	5.3783	8.31241	2.37227		'15-May-2020'	6.53827	8.42802	9.27441	7.09719	10.2258	8.64474	8.36806	1.36498		'10-May-2021'	NaN	NaN	NaN	9.16637	12.1432	NaN	10.6548	2.10497		'10-May-2022'	6.20243	6.36192	6.70639	5.6254	7.11106	8.79803	6.80087	1.09785
10	'05-Jun-2019'	NaN	11.8852	9.55013	11.6781	NaN	9.53149	10.6612	1.29651		'20-May-2020'	7.13889	9.0773	NaN	8.29737	10.5092	5.73634	8.15182	1.82315		'15-May-2021'	5.57073	5.80395	7.43776	7.71894	7.42325	8.39517	7.0583	1.12135		'15-May-2022'	10.1859	13.6263	12.6516	11.542	NaN	8.26502	11.2542	2.10588
11	'10-Jun-2019'	8.2489	10.5503	11.1433	10.2258	11.6781	10.2058	10.342	1.17335		'04-Jun-2020'	7.13889	7.97952	8.42802	8.4445	8.95404	10.5916	8.58943	1.15454		'20-May-2021'	9.87252	8.71254	10.1859	9.09504	11.1216	9.5129	9.75008	0.854141		'20-May-2022'	10.8216	11.1869	12.0488	9.22023	9.71947	9.66269	10.4433	1.08653
12	'15-Jun-2019'	8.01075	9.60624	9.14849	7.65888	10.0476	8.49412	8.82768	0.931878		'09-Jun-2020'	NaN	NaN	NaN	NaN	13.9222	10.1264	12.0243	2.68403		'25-May-2021'	NaN	NaN	NaN	NaN	13.2847	9.71947	11.5021	2.52098		'25-May-2022'	10.6956	12.0252	11.6099	11.6099	14.9363	9.43887	11.7193	1.82837
13	'20-Jun-2019'	6.7195	5.86091	6.61533	7.68885	8.81523	7.36549	7.17755	1.02354		'19-Jun-2020'	8.26502	9.22023	9.60624	8.12102	8.71254	9.31071	8.87263	0.601776		'30-May-2021'	9.16637	7.93291	10.0476	7.35112	8.69554	6.82531	8.33647	1.19691		'30-May-2022'	8.52736	8.46101	10.4478	8.59424	8.28118	9.49433	8.96766	0.840177
14	'25-Jun-2019'	6.05876	6.3993	6.13018	5.91842	7.87117	6.17825	6.42601	0.725346		'24-Jun-2020'	8.39517	7.71894	8.49412	8.08936	9.13064	8.13689	8.32752	0.477651		'04-Jun-2021'	7.64393	8.29737	10.2457	7.4961	9.7957	6.27554	8.2924	1.49652		'04-Jun-2022'	NaN	15.8066	NaN	NaN	12.5532	9.55013	12.6366	3.12908
15	'30-Jun-2019'	7.16683	7.11106	8.84973	6.73264	8.18471	7.87117	7.65269	0.792415		'29-Jun-2020'	11.5646	11.035	11.3853	11.0999	13.1043	8.91914	11.1847	1.34401		'09-Jun-2021'	14.7911	12.3104	NaN	NaN	13.9494	NaN	13.6836	1.26153		'09-Jun-2022'	8.26502	8.37879	8.56074	8.02641	10.1066	7.68885	8.50441	0.841068
																					'14-Jun-2021'	11.1651	11.8852	13.5732	11.2747	12.7509	8.86703	11.586	1.61629		'14-Jun-2022'	11.8388	14.4767	14.1691	13.8679	13.1043	13.6529	13.5183	0.945989
																															'19-Jun-2022'	5.59253	5.38881	7.56965	5.21284	5.48437	5.33645	5.76411	0.893904
																															'24-Jun-2022'	NaN	7.85582	NaN	NaN	13.3106	11.2527	10.8064	2.75467
																															'29-Jun-2022'	6.97353	8.41158	8.46101	8.41158	6.89229	6.53827	7.61471	0.903101

## Sheet: coastline
A_cla		40	41	42	43	44	45	46	47	48					40	41	42	43	44	45	46	47	48					40	41	42	43	44	45	46	47	48					40	41	42	43	44	45	46	47	48
1	'01-Apr-2019'	5.9532	5.50583	5.26399	5.21284	6.82531	6.69331	13.415	8.32984	6.56386	7.0848	2.56679
2	'06-Apr-2019'	4.22154	4.38113	4.40688	4.55565	4.40688	4.41549	4.59137	4.49379	4.33009	4.42254	0.113192		'05-Apr-2020'	5.25372	4.54676	4.89703	4.63643	10.9278	NaN	6.10628	5.14206	NaN	5.93001	2.26352		'05-Apr-2021'	6.19033	6.61533	7.06952	5.54901	6.36192	6.10628	7.65888	7.73403	7.37989	6.74058	0.76085		'05-Apr-2022'	5.39935	5.44169	5.6917	6.10628	6.10628	6.05876	6.1662	6.25107	6.38682
3	'11-Apr-2019'	7.01451	6.98716	6.98716	7.30817	7.61413	6.7195	7.54014	8.29737	7.51075	7.33099	0.474493		'15-Apr-2020'	5.42048	6.61533	6.38682	5.46299	5.3783	5.29492	6.3001	6.22671	7.59928	6.0761	0.765111		'10-Apr-2021'	5.09209	5.05247	5.29492	5.07224	5.06234	5.08215	5.3783	4.53789	5.04261	5.06833	0.23198		'10-Apr-2022'	5.31564	4.97414	6.05876	6.07061	5.75879	5.39935	5.58162	6.34951	6.11821
4	'21-Apr-2019'	5.00337	5.42048	5.74755	5.55986	5.63639	4.95475	5.38881	5.89535	6.01161	5.51313	0.364451		'20-Apr-2020'	6.11821	6.38682	9.02427	8.18471	6.43691	6.13018	5.27428	4.88747	5.46299	6.43398	1.35316		'15-Apr-2021'	4.87794	4.85892	5.20267	6.07061	5.70283	6.10628	5.57073	5.24347	5.9765	5.51221	0.489537		'15-Apr-2022'	6.32476	5.94158	5.75879	6.23888	7.12496	6.7458	12.0488	13.76	13.3627
5	'26-Apr-2019'	5.6254	5.77005	6.50007	7.4523	6.90576	6.7722	6.93279	6.66722	7.04196	6.62975	0.591698		'25-Apr-2020'	5.14206	4.8117	7.11106	6.48739	6.60243	5.66951	5.99988	6.21456	6.64122	6.07554	0.749842		'20-Apr-2021'	5.9765	5.91842	6.73264	9.23826	7.01451	9.02427	7.73403	8.71254	9.04191	7.71034	1.34612		'20-Apr-2022'	6.52551	7.26548	6.34951	7.79469	6.48739	6.37436	7.16683	9.91116	7.80992
6	'01-May-2019'	11.9084	8.12102	9.22023	10.7584	NaN	8.34612	6.66722	6.48739	6.51278	8.50269	2.02704		'30-Apr-2020'	6.21456	5.6806	5.65845	5.72515	5.48437	6.28781	6.7722	7.70388	8.47755	6.44495	1.03349		'25-Apr-2021'	8.67857	8.47755	7.29391	8.31359	NaN	13.0277	NaN	NaN	NaN	9.15827	2.22798		'25-Apr-2022'	8.01075	7.18084	8.88437	9.60624	9.75751	10.028	9.77659	10.864	11.862
7	'06-May-2019'	6.10628	6.90576	11.497	6.97353	7.15285	9.02427	8.46101	7.43776	7.93291	7.94349	1.59443		'05-May-2020'	6.38682	6.04694	6.3993	6.82531	6.95992	6.32476	6.83866	6.53827	6.3993	6.52436	0.295218		'30-Apr-2021'	5.31564	6.87884	7.36549	7.43776	7.15285	6.90576	7.35112	9.27441	5.98818	7.07445	1.08854		'30-Apr-2022'	7.90198	7.56965	9.27441	8.52736	9.47581	9.53149	9.81485	10.6539	9.93053
8	'11-May-2019'	7.62902	9.60624	9.29254	9.40207	9.22023	10.028	10.8428	11.0135	13.0787	10.0126	1.51897		'10-May-2020'	NaN	NaN	9.81485	7.35112	8.66164	8.86703	NaN	14.6188	9.93053	9.874	2.50474		'05-May-2021'	7.42325	6.02337	9.27441	8.29737	8.29737	8.86703	7.64393	8.98909	8.39517	8.13455	0.993148		'05-May-2022'	6.53827	8.08936	11.4076	9.5875	6.89229	10.1264	10.8005	10.3059	9.5688
9	'16-May-2019'	4.54676	4.44144	4.97414	5.02295	5.42048	4.74637	4.51138	9.93053	4.56455	5.35096	1.74606		'15-May-2020'	7.12496	6.95992	7.11106	9.00666	9.66269	9.83403	10.0869	9.25632	10.7794	8.86911	1.44222		'10-May-2021'	8.59424	7.91743	9.66269	8.97155	5.52738	NaN	NaN	NaN	NaN	8.13466	1.58836		'10-May-2022'	7.82519	7.71894	8.1528	8.69554	7.12496	7.43776	7.40877	8.34612	10.166
10	'21-May-2019'	10.4682	9.73847	7.4961	13.8679	13.5997	13.5732	11.3853	11.2527	12.1196	11.5001	2.09077		'20-May-2020'	7.48147	9.18429	9.71947	10.3261	10.2258	11.6553	16.6951	NaN	14.6474	11.2418	3.02534		'15-May-2021'	6.21456	6.42435	7.12496	9.05958	6.41181	6.75899	7.16683	9.31071	8.1528	7.40273	1.16438		'15-May-2022'	14.7047	10.2258	10.992	11.5195	10.028	9.53149	10.3868	10.571	NaN
11	'05-Jun-2019'	11.035	10.7794	13.1043	14.82	13.9494	13.3889	15.2011	16.1499	18.1222	14.0611	2.3462		'04-Jun-2020'	7.30817	7.55488	10.5092	8.28118	11.0999	10.4274	9.40207	11.4746	9.5875	9.5161	1.51762		'20-May-2021'	10.9706	11.8852	14.82	11.4522	10.9706	14.1968	11.4299	14.6474	11.0999	12.3858	1.65888		'20-May-2022'	9.70051	10.5092	11.4076	10.3463	12.4069	16.5651	12.0488	13.7331	15.6836
12	'10-Jun-2019'	9.5129	10.3261	12.2146	14.3922	11.4522	10.7374	14.6188	11.4746	13.3106	12.0044	1.78543		'09-Jun-2020'	10.9278	10.3665	12.3586	10.9706	11.542	13.76	15.653	18.7706	NaN	13.0436	2.89792		'25-May-2021'	NaN	NaN	NaN	NaN	13.5732	11.0566	12.6764	14.3361	8.61104	12.0507	2.2777		'25-May-2022'	9.75751	9.22023	9.53149	10.9706	15.3803	13.6796	14.4485	13.8138	17.9812
13	'15-Jun-2019'	8.59424	8.71254	9.87252	10.7165	9.73847	9.70051	9.68158	16.826	11.7009	10.6159	2.51236		'14-Jun-2020'	NaN	NaN	NaN	NaN	NaN	8.42802	10.8216	10.6956	10.3261	10.0678	1.11324		'30-May-2021'	5.9532	9.73847	7.02822	8.98909	11.0999	9.98889	8.72957	12.9516	12.167	9.62733	2.27157		'30-May-2022'	9.22023	10.2457	10.0476	9.87252	13.3627	8.72957	9.53149	9.9694	11.6553
14	'20-Jun-2019'	8.1528	7.62902	7.40877	9.81485	10.7584	11.955	9.31071	11.9784	11.7697	9.86418	1.85521		'19-Jun-2020'	9.23826	11.1651	11.2307	8.90174	8.81523	10.9706	11.0782	9.09504	11.9317	10.2696	1.22795		'04-Jun-2021'	10.4887	9.0773	8.98909	9.98889	9.89182	9.13064	10.7584	12.6764	10.5297	10.1701	1.15315		'04-Jun-2022'	12.1432	NaN	12.167	NaN	12.726	20.94	17.394	19.7098	NaN
15	'25-Jun-2019'	7.46687	7.4961	8.88437	7.73403	7.4961	8.95404	9.20224	6.70639	8.74664	8.07631	0.878847		'24-Jun-2020'	8.31359	8.78087	8.74664	10.8005	9.81485	11.9317	12.9011	12.8258	14.2245	10.9266	2.14558		'09-Jun-2021'	12.167	13.1556	15.2308	NaN	13.1299	15.3803	14.878	15.1418	NaN	14.1548	1.3011		'09-Jun-2022'	8.18471	8.16874	8.34612	9.04191	9.0773	9.20224	10.9492	9.64384	11.2527
16	'30-Jun-2019'	7.33677	7.79469	8.2328	8.2489	7.4961	7.79469	8.88437	8.66164	9.42045	8.20782	0.684023		'29-Jun-2020'	11.2307	10.4478	11.3853	11.4746	10.8005	12.6516	16.2448	12.7509	12.5042	12.1656	1.73593		'14-Jun-2021'	12.6764	11.8388	11.3853	11.1651	11.6099	12.9264	11.7467	10.864	12.6023	11.8683	0.718515		'14-Jun-2022'	10.166	10.2457	11.3853	12.0488	12.1196	12.2385	11.9084	10.6331	12.2146
																																								'19-Jun-2022'	6.65421	6.60243	5.58162	6.21456	6.62827	6.14216	6.01161	8.26502	6.36192
																																								'29-Jun-2022'	8.71254	9.87252	7.73403	8.42802	8.26502	10.1066	9.68158	11.9784	17.4621
[truncated: 2 more columns]
